# Supplementary material for: 2,5-Dichloro-N-(2,3-dimethyl­phen­yl)benzene­sulfonamide
Source: Acta Crystallogr Sect E Struct Rep Online. 2012 Aug 23;68(Pt 9):o2748. doi: 10.1107/S1600536812035787 (PMC3435760; doi:10.1107/S1600536812035787)
Supplement: Supplementary file 2 [file e-68-o2748-Isup2.hkl]

# 
# h,k,l, Fc-squared, Fo-squared, sigma(Fo-squared) and status flag 
# 
data_I
_shelx_title ' SAMPLE02 in Pbca  WHITE PRISM' 
_shelx_refln_list_code          4 
_shelx_F_calc_maximum      287.69 
_exptl_crystal_F_000      1360.00 
_reflns_d_resolution_high  0.7777 
 
loop_ 
 _symmetry_equiv_pos_as_xyz 
 'x, y, z' 
 'x+1/2, -y+1/2, -z' 
 '-x, y+1/2, -z+1/2' 
 '-x+1/2, -y, z+1/2' 
 '-x, -y, -z' 
 '-x-1/2, y-1/2, z' 
 'x, -y-1/2, z-1/2' 
 'x-1/2, y, -z-1/2' 
 
_cell_length_a    13.0069 
_cell_length_b    10.0775 
_cell_length_c    22.4079 
_cell_angle_alpha  90.000 
_cell_angle_beta   90.000 
_cell_angle_gamma  90.000 
 
_shelx_F_squared_multiplier     1.000 
 
loop_ 
 _refln_index_h 
 _refln_index_k 
 _refln_index_l 
 _refln_F_squared_calc 
 _refln_F_squared_meas 
 _refln_F_squared_sigma 
 _refln_observed_status 
   2   0   0     2143.45     2236.66     29.15 o 
   4   0   0     1675.62     1647.43     31.46 o 
   6   0   0     1776.47     1511.15     37.26 o 
   8   0   0      835.47      872.04     60.38 o 
  10   0   0     3271.34     3125.09     57.55 o 
  12   0   0      893.45      925.12     39.52 o 
  14   0   0        2.17       -1.42     15.08 o 
  16   0   0      282.66      261.61     26.97 o 
   2   1   0    82768.00    80375.21    646.76 o 
   4   1   0     9183.94     8486.29     68.95 o 
   6   1   0        4.58        3.38      4.56 o 
   8   1   0      139.90      155.60     10.46 o 
  10   1   0      553.17      548.93     17.52 o 
  12   1   0      322.80      335.92     17.53 o 
  14   1   0      847.52      826.75     54.73 o 
  16   1   0      211.24      185.12     48.87 o 
   0   2   0    10531.51    10514.31    117.52 o 
   2   2   0     9249.24    10261.26     93.07 o 
   4   2   0     4540.96     4462.42     39.49 o 
   6   2   0       80.89       42.28     10.33 o 
   8   2   0      142.01      154.71     11.95 o 
  10   2   0     1023.04     1002.47     41.60 o 
  12   2   0     1009.68     1023.47     46.30 o 
  14   2   0      235.26      249.38    106.08 o 
  16   2   0       35.51       42.97     23.27 o 
   2   3   0    29485.89    29454.81    240.33 o 
   4   3   0     2146.80     2069.02     27.43 o 
   6   3   0      842.52      914.61     18.68 o 
   8   3   0      448.57      468.94     29.06 o 
  10   3   0      318.05      299.95     27.01 o 
  12   3   0     1163.24     1305.99     53.97 o 
  14   3   0      103.85      118.21     33.09 o 
  16   3   0       57.76       40.28     39.25 o 
   0   4   0    20723.24    19294.27    215.74 o 
   2   4   0    11646.57    11483.51    107.31 o 
   4   4   0    14023.73    15388.48    151.44 o 
   6   4   0       31.21       75.63     14.15 o 
   8   4   0        3.08       -4.14      9.32 o 
  10   4   0      372.13      396.48     35.45 o 
  12   4   0       20.80       16.74     17.45 o 
  14   4   0      217.04      304.95     58.95 o 
   2   5   0      877.24      970.58     23.35 o 
   4   5   0      715.71      901.88     22.56 o 
   6   5   0      625.59      610.19     21.45 o 
   8   5   0      261.62      273.80     18.25 o 
  10   5   0     2448.07     2307.57     66.16 o 
  12   5   0        4.78        4.67     18.21 o 
  14   5   0       61.57       63.06     31.14 o 
   0   6   0     2143.35     1953.80     74.42 o 
   2   6   0      171.26      176.44     14.59 o 
   4   6   0     2853.76     2647.53     46.37 o 
   6   6   0      765.37      779.70     24.20 o 
   8   6   0      917.43      833.79     41.93 o 
  10   6   0      430.35      415.28     35.49 o 
  12   6   0        9.51       12.61     20.35 o 
  14   6   0      381.32      384.87     49.86 o 
   2   7   0    10540.38    10378.78    153.28 o 
   4   7   0     2404.21     2443.84     50.84 o 
   6   7   0      636.83      594.06     30.59 o 
   8   7   0       53.27       29.73     15.84 o 
  10   7   0      389.42      360.64     33.18 o 
  12   7   0      340.92      404.51     41.64 o 
  14   7   0      110.51      163.36     45.02 o 
   0   8   0     6131.16     5577.45    145.95 o 
   2   8   0     1455.57     1406.61     34.84 o 
   4   8   0      156.13      151.24     19.98 o 
   6   8   0      349.52      434.56     50.71 o 
   8   8   0      571.63      569.66     68.86 o 
  10   8   0      486.46      487.52     43.48 o 
  12   8   0      895.18     1016.85     65.44 o 
   2   9   0       26.09       -3.86     20.88 o 
   4   9   0      636.55      586.27     43.46 o 
   6   9   0     2162.72     2072.70    158.46 o 
   8   9   0      326.75      422.79     64.14 o 
  10   9   0       46.43       91.56     38.12 o 
  12   9   0       21.26      -18.00     37.53 o 
   0  10   0       65.86       32.71     44.82 o 
   2  10   0      141.71      117.31     27.64 o 
   4  10   0      809.97      778.02     46.31 o 
   6  10   0      226.63      159.00     35.47 o 
   8  10   0      311.96      237.83     55.00 o 
  10  10   0       94.17       86.16     34.49 o 
   2  11   0       61.74       66.70     22.17 o 
   4  11   0       39.91       40.65     23.33 o 
   6  11   0      155.65      133.91     61.09 o 
   8  11   0        0.51       -8.00     28.26 o 
   0  12   0      393.55      440.93     49.29 o 
   2  12   0       26.64      -13.80     19.97 o 
   4  12   0       67.54       60.93     30.49 o 
   6  12   0        6.50       34.38     38.95 o 
   1   1   1     4017.57     4146.90     25.13 o 
   2   1   1     2294.02     2266.72     16.68 o 
   3   1   1     4165.14     4326.94     26.46 o 
   4   1   1      795.03      799.55     11.47 o 
   5   1   1    19330.33    18953.62    120.28 o 
   6   1   1     2469.67     2353.34     20.47 o 
   7   1   1      651.14      610.29     12.28 o 
   8   1   1      346.66      327.49      8.08 o 
   9   1   1     2807.66     2642.38     27.23 o 
  10   1   1      109.94      111.46      6.75 o 
  11   1   1     2472.91     2391.95     27.22 o 
  12   1   1      474.18      471.06     14.78 o 
  13   1   1      103.77       99.34     13.17 o 
  14   1   1      158.83      123.57     21.41 o 
  15   1   1       74.26       62.89     18.45 o 
  16   1   1      447.30      476.75     28.48 o 
   0   2   1    21947.65    21625.35    176.09 o 
   1   2   1     4747.33     4467.83     28.67 o 
   2   2   1    13509.53    13293.11     83.66 o 
   3   2   1    30901.27    31443.17    186.60 o 
   4   2   1      758.97      778.56     10.89 o 
   5   2   1      362.88      418.21      9.20 o 
   6   2   1     1271.14     1380.93     17.01 o 
   7   2   1    16740.87    16857.05    129.75 o 
   8   2   1      645.20      612.99     17.04 o 
   9   2   1     2501.56     2417.27     34.53 o 
  10   2   1     1248.59     1352.52     38.60 o 
  11   2   1     1166.56     1178.61     28.34 o 
  12   2   1        5.55       -4.90     11.14 o 
  13   2   1       10.92        4.09     14.82 o 
  14   2   1      188.94      216.88     28.21 o 
  15   2   1      313.84      245.34     35.96 o 
  16   2   1       14.95        4.46     17.28 o 
   1   3   1     1508.64     1575.01     19.95 o 
   2   3   1     1325.04     1380.41     13.95 o 
   3   3   1     2103.49     2156.44     19.57 o 
   4   3   1        5.16        9.26      3.29 o 
   5   3   1        6.44        1.09      3.33 o 
   6   3   1        6.86        8.02      4.01 o 
   7   3   1        4.96        0.70      5.17 o 
   8   3   1        8.17       11.38      8.93 o 
   9   3   1      637.46      604.90     24.21 o 
  10   3   1      605.47      584.27     25.16 o 
  11   3   1      131.64      103.51     14.52 o 
  12   3   1      117.20       94.52     16.78 o 
  13   3   1      174.95      215.39     24.51 o 
  14   3   1        6.80      -16.79     16.79 o 
  15   3   1      157.85      157.09     31.55 o 
  16   3   1      283.03      245.64     45.54 o 
   0   4   1      461.84      519.43     11.16 o 
   1   4   1     1079.62     1072.64     13.55 o 
   2   4   1     3498.91     3569.02     31.07 o 
   3   4   1      594.32      663.88     12.65 o 
   4   4   1     3227.57     3427.95     32.80 o 
   5   4   1     1663.91     1863.77     20.92 o 
   6   4   1      431.74      412.04     12.73 o 
   7   4   1     4011.17     3984.90     40.08 o 
   8   4   1      129.78      116.61      8.25 o 
   9   4   1       44.35       23.05     10.75 o 
  10   4   1       36.04       29.55     11.89 o 
  11   4   1      461.09      437.98     34.43 o 
  12   4   1       11.52       21.18     12.92 o 
  13   4   1      300.14      306.15     23.39 o 
  14   4   1       78.04       81.04     20.94 o 
  15   4   1        2.56        7.96     21.27 o 
   1   5   1      219.67      223.42      6.94 o 
   2   5   1     2215.23     2279.71     23.86 o 
   3   5   1      288.44      241.67      8.46 o 
   4   5   1     1137.76     1180.83     18.04 o 
   5   5   1     6462.53     6496.36     53.37 o 
   6   5   1      286.59      292.30     10.09 o 
   7   5   1      271.88      291.16     12.50 o 
   8   5   1      205.62      221.80     14.38 o 
   9   5   1     3887.27     3885.91     60.79 o 
  10   5   1       57.25       46.52     13.22 o 
  11   5   1      121.43      117.35     16.37 o 
  12   5   1        3.76        5.00     12.99 o 
  13   5   1      346.01      377.64     26.07 o 
  14   5   1       89.37       76.78     21.88 o 
  15   5   1       78.44       98.08     25.34 o 
   0   6   1      205.50      203.88     13.17 o 
   1   6   1      645.84      609.26     13.13 o 
   2   6   1      415.06      324.27     13.95 o 
   3   6   1      667.80      650.11     19.85 o 
   4   6   1      459.20      420.43     14.45 o 
   5   6   1       77.84       97.08      8.09 o 
   6   6   1        1.88       -5.35      5.35 o 
   7   6   1     1851.64     1831.74     29.26 o 
   8   6   1     1544.76     1511.47     38.20 o 
   9   6   1     1280.62     1382.46     37.94 o 
  10   6   1       82.23      107.09     16.03 o 
  11   6   1      254.77      231.66     23.04 o 
  12   6   1      155.75      171.62     22.65 o 
  13   6   1        3.83        5.27     14.63 o 
  14   6   1       62.73       22.46     24.37 o 
   1   7   1     1087.92     1064.22     19.47 o 
   2   7   1     1773.15     1700.50     28.81 o 
   3   7   1      157.89      154.46     11.04 o 
   4   7   1     1308.97     1290.10     21.05 o 
   5   7   1       15.78        4.45      7.73 o 
   6   7   1     1118.59     1081.10     31.79 o 
   7   7   1      505.63      489.42     20.56 o 
   8   7   1      124.80      134.35     14.87 o 
   9   7   1      222.48      231.14     18.81 o 
  10   7   1      342.43      304.96     22.03 o 
  11   7   1        4.47       11.83     14.99 o 
  12   7   1      197.23      247.76     22.88 o 
  13   7   1      463.96      502.59     40.09 o 
  14   7   1       60.33       63.26     26.43 o 
   0   8   1     2465.21     2357.52     64.90 o 
   1   8   1      127.08      134.01      9.43 o 
   2   8   1       54.37       68.61      8.56 o 
   3   8   1       27.61       26.25      7.85 o 
   4   8   1      406.22      366.36     18.78 o 
   5   8   1      372.76      326.11     21.18 o 
   6   8   1       57.98       61.20     11.95 o 
   7   8   1     1004.20     1065.42     40.02 o 
   8   8   1      170.08      160.31     18.22 o 
   9   8   1       17.08        6.46     14.16 o 
  10   8   1       47.28       50.19     17.73 o 
  11   8   1      798.06      813.40     58.11 o 
  12   8   1        1.77      -17.56     17.56 o 
  13   8   1      209.13      226.47     30.90 o 
   1   9   1      604.41      560.19     27.12 o 
   2   9   1       42.19       25.18     14.22 o 
   3   9   1      470.05      437.76     24.24 o 
   4   9   1      218.50      215.10     20.48 o 
   5   9   1     1690.66     1617.98     44.93 o 
   6   9   1      470.72      434.30     32.24 o 
   7   9   1      142.81      171.82     26.01 o 
   8   9   1      134.84      124.93     24.64 o 
   9   9   1      379.23      318.60     37.01 o 
  10   9   1        0.01      -21.21     21.21 o 
  11   9   1       15.53        8.49     25.41 o 
   0  10   1      596.17      520.91     34.49 o 
   1  10   1       98.04      104.70     16.26 o 
   2  10   1       54.36       52.29     15.21 o 
   3  10   1       22.42        8.44     13.61 o 
   4  10   1       98.00       87.97     18.38 o 
   5  10   1        4.47       -6.56     14.55 o 
   6  10   1      229.11      226.79     26.42 o 
   7  10   1       64.09       75.63     21.27 o 
   8  10   1      163.78      134.59     25.47 o 
   9  10   1       84.11       69.10     23.43 o 
  10  10   1      248.07      277.18     38.15 o 
   1  11   1      269.60      283.62     23.23 o 
   2  11   1      427.49      428.08     32.87 o 
   3  11   1       71.54       60.76     17.45 o 
   4  11   1      213.04      217.19     22.60 o 
   5  11   1       66.36       61.99     21.44 o 
   6  11   1       77.12       75.47     21.83 o 
   7  11   1       91.82       70.60     22.60 o 
   8  11   1       10.92       -5.46     19.66 o 
   0  12   1      801.53      831.13     48.95 o 
   1  12   1      166.22      172.41     19.83 o 
   2  12   1       12.82        4.93     14.98 o 
   3  12   1       60.89       52.73     17.01 o 
   4  12   1       57.52       68.58     23.12 o 
   5  12   1       10.51      -18.67     18.67 o 
   6  12   1       10.68       20.88     30.65 o 
   0   0   2     7449.84     6850.57     72.50 o 
   1   0   2    26536.08    26544.70    186.20 o 
   2   0   2      794.05      956.56     14.74 o 
   3   0   2    13893.71    13996.17    123.51 o 
   4   0   2    21994.31    22280.29    210.58 o 
   5   0   2     7239.76     7957.76     90.58 o 
   6   0   2      621.52      829.87     16.45 o 
   7   0   2     1821.76     2062.50     37.45 o 
   8   0   2       12.49       -3.99      6.65 o 
   9   0   2     1488.98     1402.74     48.79 o 
  10   0   2       31.28       35.56      7.73 o 
  11   0   2     8920.19     8709.64     97.91 o 
  12   0   2      145.82      134.00     16.13 o 
  13   0   2     2310.65     2357.72     55.59 o 
  14   0   2      359.15      297.39     33.74 o 
  15   0   2       58.33       22.16     32.40 o 
  16   0   2       63.18       97.03     19.73 o 
   1   1   2     4426.74     4362.08     30.02 o 
   2   1   2     2099.79     2140.40     15.16 o 
   3   1   2     2473.06     2332.84     17.97 o 
   4   1   2        4.66        1.42      2.74 o 
   5   1   2      287.67      239.49      6.29 o 
   6   1   2      280.83      266.51      8.12 o 
   7   1   2     3594.95     3747.95     30.19 o 
   8   1   2      568.47      563.38     10.72 o 
   9   1   2      282.32      265.72     10.28 o 
  10   1   2       10.23        7.76      4.35 o 
  11   1   2       56.08       54.39      6.40 o 
  12   1   2      631.43      647.04     19.86 o 
  13   1   2     2179.28     2104.56     45.07 o 
  14   1   2       30.43       24.99     15.86 o 
  15   1   2      983.13     1048.91     45.74 o 
  16   1   2       11.93       33.39     17.28 o 
   0   2   2    14415.24    14323.06    113.62 o 
   1   2   2     6506.53     6492.67     40.79 o 
   2   2   2     1677.69     1792.52     15.47 o 
   3   2   2       43.99       56.91      3.80 o 
   4   2   2     2231.80     2428.61     20.20 o 
   5   2   2      728.85      763.35     12.83 o 
   6   2   2     3528.42     3698.62     40.21 o 
   7   2   2       14.79       15.65      6.42 o 
   8   2   2      608.71      633.05     16.44 o 
   9   2   2        0.14       -2.91      6.94 o 
  10   2   2      338.98      352.08     18.38 o 
  11   2   2       54.84       54.16     11.64 o 
  12   2   2      114.34       72.55     17.28 o 
  13   2   2        0.07       -4.98     14.12 o 
  14   2   2       74.00       68.33     21.59 o 
  15   2   2       32.71       33.18     22.09 o 
  16   2   2        1.78        5.73     20.97 o 
   1   3   2      219.66      204.80      5.54 o 
   2   3   2    23419.67    23780.30    139.04 o 
   3   3   2     1518.45     1692.05     16.45 o 
   4   3   2     4243.00     4467.57     33.64 o 
   5   3   2       40.12       65.74      6.11 o 
   6   3   2     1079.89     1053.89     15.91 o 
   7   3   2       37.41       43.83      5.82 o 
   8   3   2       58.63       50.55      6.56 o 
   9   3   2     3334.83     3384.58     46.30 o 
  10   3   2      144.21      126.66     11.84 o 
  11   3   2      190.74      145.34     16.09 o 
  12   3   2       29.04       27.65     13.00 o 
  13   3   2      268.80      285.91     27.03 o 
  14   3   2      163.24      143.74     23.27 o 
  15   3   2      589.12      563.30     49.69 o 
  16   3   2       41.93       14.95     20.22 o 
   0   4   2    11887.48    12145.72    106.10 o 
   1   4   2        6.94        7.34      3.55 o 
   2   4   2     3950.43     4312.12     32.79 o 
   3   4   2       28.51       39.98      4.26 o 
   4   4   2     6197.38     6320.39     46.82 o 
   5   4   2      419.82      423.15      9.48 o 
   6   4   2      918.28      884.61     27.01 o 
   7   4   2      857.75      853.28     18.47 o 
   8   4   2     1592.37     1630.99     23.76 o 
   9   4   2      925.26      889.21     22.19 o 
  10   4   2      452.42      414.30     22.39 o 
  11   4   2      678.95      644.50     28.57 o 
  12   4   2      329.11      280.40     21.45 o 
  13   4   2      266.32      312.86     25.54 o 
  14   4   2        2.54       -2.00     17.59 o 
  15   4   2      140.76      113.97     27.56 o 
   1   5   2        9.37       32.12      4.27 o 
   2   5   2       29.40       30.37      4.69 o 
   3   5   2     1264.64     1320.01     17.54 o 
   4   5   2       86.45       89.92      6.05 o 
   5   5   2      400.66      369.72     11.16 o 
   6   5   2       25.39       28.83      5.50 o 
   7   5   2      182.10      173.05     11.44 o 
   8   5   2      176.35      192.92     10.95 o 
   9   5   2       70.01       72.25     13.92 o 
  10   5   2        1.03        9.73     11.59 o 
  11   5   2      454.81      469.73     27.78 o 
  12   5   2       17.66       31.70     14.62 o 
  13   5   2      614.49      641.61     32.10 o 
  14   5   2       72.92       74.72     21.93 o 
  15   5   2      277.08      370.90     40.33 o 
   0   6   2     4444.40     4423.72     67.57 o 
   1   6   2     3015.29     2950.43     31.12 o 
   2   6   2     1206.35     1245.90     20.75 o 
   3   6   2     2305.84     2285.95     26.90 o 
   4   6   2     1860.55     1707.11     26.37 o 
   5   6   2       72.76       65.04      6.98 o 
   6   6   2      835.27      855.41     16.08 o 
   7   6   2     1324.84     1273.48     25.91 o 
   8   6   2      508.60      461.45     23.93 o 
   9   6   2      721.51      714.57     29.01 o 
  10   6   2      161.06      158.23     17.52 o 
  11   6   2      174.63      187.70     19.56 o 
  12   6   2        1.15       -9.34     13.10 o 
  13   6   2       27.61       16.43     15.58 o 
  14   6   2      209.12      255.26     31.65 o 
   1   7   2       50.20       42.65      5.85 o 
   2   7   2     5302.26     5082.40     50.90 o 
   3   7   2      836.17      812.85     20.39 o 
   4   7   2       17.86       11.94      6.07 o 
   5   7   2        1.35        6.41      7.37 o 
   6   7   2      509.35      487.73     21.65 o 
   7   7   2      612.37      586.88     22.37 o 
   8   7   2        0.60       11.02     11.33 o 
   9   7   2      448.23      438.96     24.03 o 
  10   7   2       12.48       26.89     13.56 o 
  11   7   2      262.62      257.43     22.35 o 
  12   7   2        0.44        4.90     15.03 o 
  13   7   2      621.95      699.21     37.91 o 
   0   8   2      478.97      503.44     48.91 o 
   1   8   2     4156.11     4031.20     46.14 o 
   2   8   2      731.06      698.62     24.35 o 
   3   8   2      147.81      152.06     12.25 o 
   4   8   2       39.29       16.55     11.45 o 
   5   8   2       34.38       43.52     10.16 o 
   6   8   2       44.49       47.52     11.29 o 
   7   8   2      473.67      518.48     24.52 o 
   8   8   2        2.00        9.35     12.76 o 
   9   8   2     1493.43     1435.99     43.36 o 
  10   8   2      302.18      298.69     25.24 o 
  11   8   2      746.60      732.13     48.28 o 
  12   8   2       51.61       70.72     20.68 o 
  13   8   2       67.63       49.71     23.73 o 
   1   9   2     1136.02     1077.11     30.75 o 
   2   9   2     1377.25     1371.95     40.48 o 
   3   9   2     1219.26     1199.38     42.27 o 
   4   9   2      311.46      289.24     22.72 o 
   5   9   2     2125.48     2033.08     48.71 o 
   6   9   2      227.24      197.18     25.22 o 
   7   9   2      815.90      797.44     50.55 o 
   8   9   2        3.25      -17.59     17.59 o 
   9   9   2       29.79       19.55     21.36 o 
  10   9   2        5.73       38.19     21.69 o 
  11   9   2      198.05      215.13     36.44 o 
   0  10   2      330.75      419.18     30.83 o 
   1  10   2      185.41      233.47     18.91 o 
   2  10   2      280.50      258.54     21.07 o 
   3  10   2      427.62      409.28     26.78 o 
   4  10   2     1261.46     1189.58     43.09 o 
   5  10   2       41.16       42.91     18.06 o 
   6  10   2      260.14      244.04     29.73 o 
   7  10   2      584.10      599.08     39.69 o 
   8  10   2      207.35      155.96     26.33 o 
   9  10   2       23.37       34.43     24.42 o 
  10  10   2        7.18       10.50     23.88 o 
   1  11   2       27.83       54.23     16.00 o 
   2  11   2      811.90      775.06     37.37 o 
   3  11   2       46.09       89.06     19.87 o 
   4  11   2       29.85       41.84     19.28 o 
   5  11   2        0.41      -17.69     17.69 o 
   6  11   2      254.44      248.30     29.69 o 
   7  11   2        0.62       17.47     20.57 o 
   8  11   2        3.46        1.30     22.42 o 
   0  12   2       26.86      -13.65     49.93 o 
   1  12   2       53.56       24.15     17.73 o 
   2  12   2        3.78       -6.14     16.58 o 
   3  12   2       15.70       -9.71     22.60 o 
   4  12   2        0.73      -19.02     19.02 o 
   5  12   2       38.58       27.50     20.96 o 
   6  12   2        0.01       -6.95     23.71 o 
   1   1   3      156.71      183.14      4.05 o 
   2   1   3    13307.48    13930.04     82.53 o 
   3   1   3     2481.72     2585.68     20.24 o 
   4   1   3      345.93      315.74      6.79 o 
   5   1   3     5298.71     5634.27     39.93 o 
   6   1   3     9610.86    10177.77     74.84 o 
   7   1   3      734.94      749.78     12.76 o 
   8   1   3      764.87      707.20     12.36 o 
   9   1   3      994.29      981.78     19.20 o 
  10   1   3       15.29       10.88      4.73 o 
  11   1   3       20.18       39.51      5.30 o 
  12   1   3       75.11       72.26      8.72 o 
  13   1   3      819.46      795.96     22.80 o 
  14   1   3      465.47      440.45     31.45 o 
  15   1   3      395.55      400.87     31.06 o 
  16   1   3      482.90      471.09     39.09 o 
   0   2   3      795.43      784.78     15.99 o 
   1   2   3     1257.08     1158.75     11.78 o 
   2   2   3     3450.46     3728.44     26.87 o 
   3   2   3       53.09       37.02      3.32 o 
   4   2   3    18130.39    18401.34    105.07 o 
   5   2   3     2328.35     2478.33     27.12 o 
   6   2   3     3437.15     3692.36     38.48 o 
   7   2   3      283.90      255.99     11.63 o 
   8   2   3     2692.32     2664.56     35.54 o 
   9   2   3      385.59      400.29     13.84 o 
  10   2   3     2901.18     2788.59     61.08 o 
  11   2   3     3274.47     3214.65     52.72 o 
  12   2   3      529.76      583.85     29.78 o 
  13   2   3      486.97      507.78     36.94 o 
  14   2   3      468.15      484.64     31.12 o 
  15   2   3      227.07      204.33     25.71 o 
  16   2   3       41.57       35.03     18.84 o 
   1   3   3     1008.10     1090.02     12.24 o 
   2   3   3     1719.63     1832.21     16.16 o 
   3   3   3       53.54       50.45      4.26 o 
   4   3   3     1112.45     1390.22     18.67 o 
   5   3   3       52.22       66.15      4.98 o 
   6   3   3     2254.47     2346.46     24.17 o 
   7   3   3       94.67      107.37      7.94 o 
   8   3   3      765.20      740.83     19.15 o 
   9   3   3      136.24      132.58      9.35 o 
  10   3   3     1802.27     1751.58     33.89 o 
  11   3   3       12.67       20.58     12.78 o 
  12   3   3       96.44       80.92     16.43 o 
  13   3   3      155.59      149.53     23.84 o 
  14   3   3      547.06      539.78     37.02 o 
  15   3   3       54.82       54.67     19.62 o 
  16   3   3      183.14      174.43     27.07 o 
   0   4   3    13257.83    13360.38    117.31 o 
   1   4   3       73.53       89.57      5.45 o 
   2   4   3     4362.77     4499.79     34.31 o 
   3   4   3     1759.67     1827.01     18.27 o 
   4   4   3      105.92      110.28      6.41 o 
   5   4   3      374.57      328.11     10.08 o 
   6   4   3        5.31       10.28      5.10 o 
   7   4   3       75.87       51.35      7.37 o 
   8   4   3        6.87        9.09      6.82 o 
   9   4   3       23.53       25.04      9.42 o 
  10   4   3       43.99       49.04     12.77 o 
  11   4   3        0.83       38.86     20.30 o 
  12   4   3      159.05      166.87     22.78 o 
  13   4   3        1.85       18.92     15.00 o 
  14   4   3      174.60      194.74     26.13 o 
  15   4   3        4.22        5.89     20.39 o 
   1   5   3      368.12      336.25     14.11 o 
   2   5   3     3824.43     3693.38     35.30 o 
   3   5   3       12.75       19.47      4.53 o 
   4   5   3       91.85       89.46      6.19 o 
   5   5   3     1173.94     1154.72     17.67 o 
   6   5   3     2738.21     2607.04     29.44 o 
   7   5   3      102.62      133.89     10.91 o 
   8   5   3      844.82      879.43     22.96 o 
   9   5   3      519.63      536.96     26.24 o 
  10   5   3       10.71       -8.67     10.93 o 
  11   5   3        8.84        1.79     12.59 o 
  12   5   3       11.95        2.90     13.19 o 
  13   5   3      107.62      140.97     21.05 o 
  14   5   3        1.46       13.18     18.53 o 
  15   5   3       37.68       59.68     22.50 o 
   0   6   3      545.41      486.75     26.80 o 
   1   6   3      910.18      855.36     19.39 o 
   2   6   3     1566.42     1634.64     22.62 o 
   3   6   3       50.91       41.38      7.08 o 
   4   6   3      807.54      733.64     18.46 o 
   5   6   3      121.26      115.44      8.37 o 
   6   6   3       15.48       19.37      6.68 o 
   7   6   3       27.54       12.38     11.66 o 
   8   6   3     2088.00     2057.80     50.24 o 
   9   6   3       62.28       65.34     14.39 o 
  10   6   3      177.58      184.28     20.20 o 
  11   6   3      639.35      684.54     34.50 o 
  12   6   3      217.53      243.11     22.17 o 
  13   6   3       59.36      110.26     20.30 o 
  14   6   3       20.06       16.09     19.73 o 
   1   7   3       16.13       14.06      5.05 o 
   2   7   3     2066.74     2108.15     26.63 o 
   3   7   3      741.78      719.88     18.41 o 
   4   7   3     1174.10     1166.49     30.56 o 
   5   7   3     2290.76     2205.15     34.53 o 
   6   7   3      891.06      842.95     21.97 o 
   7   7   3      384.66      425.44     19.65 o 
   8   7   3       44.25       28.43     12.18 o 
   9   7   3        1.88      -11.41     11.41 o 
  10   7   3      329.55      349.22     23.49 o 
  11   7   3      293.19      293.82     23.59 o 
  12   7   3      225.67      279.10     25.78 o 
  13   7   3       85.09      146.05     24.64 o 
   0   8   3    13164.87    12807.87    202.49 o 
   1   8   3       13.62       39.22      6.57 o 
   2   8   3      155.78      165.30     11.27 o 
   3   8   3      456.42      422.41     16.76 o 
   4   8   3      289.09      275.79     15.91 o 
   5   8   3       26.99       28.20     10.61 o 
   6   8   3       13.30       32.20     11.02 o 
   7   8   3      309.26      287.84     16.90 o 
   8   8   3       87.20       62.67     15.03 o 
   9   8   3       80.75      125.80     18.28 o 
  10   8   3       75.72       75.93     17.87 o 
  11   8   3        1.40      -16.46     16.46 o 
  12   8   3        2.22       -0.84     17.55 o 
  13   8   3        2.71       32.40     24.16 o 
   1   9   3     1024.00      985.60     30.83 o 
   2   9   3      383.09      385.11     24.75 o 
   3   9   3      950.13      850.46     34.70 o 
   4   9   3      241.41      205.19     20.26 o 
   5   9   3       63.49       59.12     16.69 o 
   6   9   3      877.79      889.55     45.41 o 
   7   9   3      136.48      125.90     20.62 o 
   8   9   3      218.09      227.73     25.32 o 
   9   9   3       64.45       66.46     20.84 o 
  10   9   3       83.10       75.85     24.99 o 
  11   9   3        2.11      -21.00     22.65 o 
   0  10   3      272.36      272.50     26.71 o 
   1  10   3     1055.22     1014.45     35.79 o 
   2  10   3      429.06      414.80     27.05 o 
   3  10   3       17.11       11.98     14.73 o 
   4  10   3        9.79       11.06     15.06 o 
   5  10   3        5.10        5.73     16.28 o 
   6  10   3      215.24      169.61     26.20 o 
   7  10   3       65.43       88.70     24.47 o 
   8  10   3      351.01      346.08     36.10 o 
   9  10   3      135.66      121.51     27.83 o 
  10  10   3      234.67      244.10     35.56 o 
   1  11   3       10.97       18.49     15.52 o 
   2  11   3      760.36      814.09     38.41 o 
   3  11   3       38.81       20.59     16.56 o 
   4  11   3      544.49      602.40     36.85 o 
   5  11   3      313.40      262.82     28.29 o 
   6  11   3       42.82       60.00     23.81 o 
   7  11   3      110.17      117.70     25.65 o 
   8  11   3        0.24      -19.86     19.86 o 
   0  12   3      519.10      511.46     63.18 o 
   1  12   3       12.80       28.90     20.11 o 
   2  12   3      128.03      150.29     23.05 o 
   3  12   3      120.26       92.96     23.57 o 
   4  12   3      318.74      295.96     33.28 o 
   5  12   3       12.48       38.79     26.14 o 
   6  12   3        3.30        0.61     27.30 o 
   0   0   4     1754.65     1924.73     32.49 o 
   1   0   4      479.10      508.49      9.83 o 
   2   0   4    18925.44    19033.19    130.46 o 
   3   0   4      431.29      372.81      9.23 o 
   4   0   4     4262.46     4428.56     52.91 o 
   5   0   4     4799.33     5281.87     62.67 o 
   6   0   4      811.02      825.28     23.14 o 
   7   0   4    14098.61    13550.82    126.15 o 
   8   0   4     8028.70     7955.63    100.74 o 
   9   0   4      788.14      797.49     23.62 o 
  10   0   4     8096.26     7881.79    127.95 o 
  11   0   4      606.29      573.70     22.38 o 
  12   0   4       51.41       38.28     13.77 o 
  13   0   4       65.42       75.70     16.01 o 
  14   0   4      262.48      255.52     25.08 o 
  15   0   4       90.26       82.95     13.85 o 
  16   0   4       39.02       52.61     28.10 o 
   1   1   4    25457.88    26563.29    158.62 o 
   2   1   4     3709.36     3775.41     25.50 o 
   3   1   4    14253.34    14556.68     85.85 o 
   4   1   4      517.71      452.74      9.17 o 
   5   1   4    10846.68    11276.21     78.45 o 
   6   1   4     6961.01     6849.71     49.90 o 
   7   1   4      569.34      554.83     10.44 o 
   8   1   4     1375.28     1382.99     20.65 o 
   9   1   4      394.06      394.83      9.68 o 
  10   1   4      182.00      196.63      9.80 o 
  11   1   4      250.05      211.08      9.94 o 
  12   1   4      894.15      810.55     20.47 o 
  13   1   4      306.60      315.75     20.10 o 
  14   1   4      224.03      212.99     16.80 o 
  15   1   4      101.34      102.02     22.27 o 
  16   1   4      205.49      244.52     25.94 o 
   0   2   4    21491.17    22814.96    213.54 o 
   1   2   4       96.24      172.28      6.34 o 
   2   2   4     6568.48     6461.01     45.09 o 
   3   2   4       47.72       49.94      5.37 o 
   4   2   4      277.21      264.43      8.18 o 
   5   2   4        3.45       -0.60      4.20 o 
   6   2   4     1466.07     1660.16     24.81 o 
   7   2   4      578.96      591.73     31.32 o 
   8   2   4       20.61       20.10      7.56 o 
   9   2   4     1041.06     1044.14     25.46 o 
  10   2   4       36.28       25.57      9.10 o 
  11   2   4      710.15      731.21     29.03 o 
  12   2   4       49.07       33.01     13.86 o 
  13   2   4      257.23      276.97     25.12 o 
  14   2   4        6.15       -7.89     13.75 o 
  15   2   4       26.51       13.14     17.31 o 
  16   2   4        6.00       25.66     17.99 o 
   1   3   4      153.47      182.19      6.23 o 
   2   3   4     3571.23     3620.94     30.63 o 
   3   3   4     1962.83     2020.69     19.65 o 
   4   3   4     2078.87     2162.87     21.38 o 
   5   3   4     9106.01     9352.13     72.78 o 
   6   3   4      487.73      443.77     12.12 o 
   7   3   4      206.68      224.62     11.27 o 
   8   3   4      147.09      159.93     10.85 o 
   9   3   4     6692.93     6642.48     81.07 o 
  10   3   4       65.72       58.57     10.22 o 
  11   3   4       90.15      109.91     13.70 o 
  12   3   4      120.97      103.36     18.80 o 
  13   3   4      527.46      586.46     31.56 o 
  14   3   4       34.85       25.41     16.14 o 
  15   3   4      492.62      559.26     43.15 o 
  16   3   4       96.16       68.45     22.51 o 
   0   4   4      640.83      594.06     15.10 o 
   1   4   4     9545.82    10225.40     69.89 o 
   2   4   4      153.80      101.90      6.03 o 
   3   4   4      374.69      405.46     11.62 o 
   4   4   4      138.42      148.54      7.25 o 
   5   4   4      627.13      587.29     12.00 o 
   6   4   4       15.91       20.63      5.63 o 
   7   4   4     3391.36     3380.53     37.87 o 
   8   4   4     2642.34     2577.87     42.35 o 
   9   4   4      539.80      473.40     21.36 o 
  10   4   4       64.22       55.78     14.79 o 
  11   4   4     1083.98     1065.55     39.47 o 
  12   4   4      139.76      125.53     18.52 o 
  13   4   4      379.31      358.27     34.32 o 
  14   4   4       19.53       10.82     17.39 o 
  15   4   4        3.43       -1.49     21.21 o 
   1   5   4      135.24      142.53      7.77 o 
   2   5   4      862.28      886.72     14.93 o 
   3   5   4     6960.38     7787.66     60.89 o 
   4   5   4      950.50      911.18     15.02 o 
   5   5   4      235.64      253.70      9.94 o 
   6   5   4      274.80      228.49     10.26 o 
   7   5   4       22.82       30.28      6.70 o 
   8   5   4      316.31      305.21     17.32 o 
   9   5   4       22.71       24.55     12.61 o 
  10   5   4       14.97        4.62     14.36 o 
  11   5   4      137.32      104.91     17.41 o 
  12   5   4      323.77      330.92     28.08 o 
  13   5   4       74.63       91.19     19.27 o 
  14   5   4      356.84      435.31     35.87 o 
  15   5   4       81.07       94.88     26.52 o 
   0   6   4     1391.57     1354.19     31.18 o 
   1   6   4     1810.89     1828.91     24.89 o 
   2   6   4     1154.22     1096.36     19.05 o 
   3   6   4     1038.10      991.61     18.69 o 
   4   6   4      255.85      276.66     13.37 o 
   5   6   4      125.26      105.64      8.12 o 
   6   6   4      205.32      200.63     11.36 o 
   7   6   4     1438.61     1444.93     31.65 o 
   8   6   4       69.28       55.54     13.27 o 
   9   6   4      561.56      614.09     28.97 o 
  10   6   4       68.34       76.43     16.06 o 
  11   6   4     1247.20     1245.09     41.09 o 
  12   6   4      246.89      279.21     25.12 o 
  13   6   4       62.61      123.15     21.05 o 
  14   6   4       55.39       60.54     22.52 o 
   1   7   4       32.39       27.41      5.95 o 
   2   7   4       34.85       18.87      6.90 o 
   3   7   4      593.04      598.24     16.98 o 
   4   7   4      623.53      556.94     21.37 o 
   5   7   4      592.92      582.83     18.91 o 
   6   7   4     1451.37     1526.39     28.58 o 
   7   7   4       71.34       46.83     10.51 o 
   8   7   4        2.38        5.07     10.80 o 
   9   7   4      714.42      742.71     42.09 o 
  10   7   4      459.41      450.70     28.48 o 
  11   7   4      636.21      658.81     32.57 o 
  12   7   4        6.66        2.19     17.27 o 
  13   7   4      794.81      957.62     47.59 o 
   0   8   4     1394.45     1408.99     36.99 o 
   1   8   4       40.47       33.35      6.90 o 
   2   8   4     1433.47     1386.36     32.78 o 
   3   8   4      682.27      667.50     27.83 o 
   4   8   4      624.34      582.04     22.78 o 
   5   8   4       49.03       38.20     11.47 o 
   6   8   4      397.38      407.20     21.11 o 
   7   8   4        3.84      -10.80     11.97 o 
   8   8   4     1538.96     1526.26     42.13 o 
   9   8   4        2.00      -12.23     13.23 o 
  10   8   4      526.42      547.04     31.20 o 
  11   8   4       19.87       -4.90     17.20 o 
  12   8   4       46.19       84.10     24.20 o 
   1   9   4      661.11      652.39     22.17 o 
   2   9   4      472.24      442.36     26.12 o 
   3   9   4       65.17       64.29     15.48 o 
   4   9   4      429.31      471.31     26.99 o 
   5   9   4      202.73      221.99     18.07 o 
   6   9   4     1009.37     1018.09     36.40 o 
   7   9   4       34.59       26.79     15.81 o 
   8   9   4      276.94      290.96     37.62 o 
   9   9   4      624.83      655.75     40.71 o 
  10   9   4        8.07       -2.85     17.56 o 
  11   9   4      168.70      195.03     29.21 o 
   0  10   4      143.93      113.96     23.50 o 
   1  10   4        2.54        4.47     12.29 o 
   2  10   4        2.01        5.59     13.96 o 
   3  10   4      173.63      189.52     21.42 o 
   4  10   4       93.29       69.72     17.63 o 
   5  10   4       59.76       27.84     17.78 o 
   6  10   4       31.58       51.77     19.39 o 
   7  10   4     1215.43     1213.66     64.68 o 
   8  10   4        1.74        9.89     23.99 o 
   9  10   4        9.70       27.07     24.16 o 
  10  10   4      121.67      121.26     34.81 o 
   1  11   4        1.56        3.27     16.67 o 
   2  11   4        6.43        1.43     17.71 o 
   3  11   4      134.01      126.01     20.84 o 
   4  11   4      197.74      132.82     24.76 o 
   5  11   4        3.31      -15.54     17.66 o 
   6  11   4       41.71       43.34     23.86 o 
   7  11   4        2.34        6.10     22.46 o 
   8  11   4       64.25       59.66     27.21 o 
   0  12   4      302.60      300.02     53.84 o 
   1  12   4       39.92       67.67     23.95 o 
   2  12   4        7.78       41.08     29.93 o 
   3  12   4       98.06      125.92     26.60 o 
   4  12   4        4.61       -4.29     29.79 o 
   5  12   4       78.84       94.21     34.42 o 
   1   1   5    10899.35    11138.94     62.25 o 
   2   1   5    65957.85    67069.59    382.16 o 
   3   1   5      662.16      595.61      9.18 o 
   4   1   5     7699.77     7852.17     59.15 o 
   5   1   5     3581.12     3386.00     27.95 o 
   6   1   5       71.04       82.27      5.00 o 
   7   1   5       85.05       81.34      4.89 o 
   8   1   5     1704.14     1698.88     18.00 o 
   9   1   5      702.69      713.51     12.03 o 
  10   1   5       51.20       55.34      5.10 o 
  11   1   5     1061.19      999.46     27.45 o 
  12   1   5      679.65      655.73     30.80 o 
  13   1   5        2.60       -5.84     12.16 o 
  14   1   5      275.54      300.23     22.97 o 
  15   1   5      191.33      192.77     23.79 o 
  16   1   5       36.50       23.73     27.56 o 
   0   2   5    33549.33    32862.47    297.96 o 
   1   2   5    42295.25    42496.20    292.86 o 
   2   2   5       81.52      131.51      5.99 o 
   3   2   5      754.65      684.81     11.82 o 
   4   2   5     7542.81     7288.78     54.08 o 
   5   2   5      162.29      185.21      7.51 o 
   6   2   5     3527.26     3583.48     37.25 o 
   7   2   5     1923.86     1823.53     24.57 o 
   8   2   5      247.24      242.47      9.39 o 
   9   2   5      859.08      824.09     19.19 o 
  10   2   5     1020.88      979.35     27.18 o 
  11   2   5       25.81       23.42      9.94 o 
  12   2   5      566.72      504.19     24.62 o 
  13   2   5        0.01       27.75     12.94 o 
  14   2   5      212.78      215.02     23.97 o 
  15   2   5        0.19        3.97     16.14 o 
  16   2   5       86.81       84.56     21.19 o 
   1   3   5     2366.01     2349.33     28.27 o 
   2   3   5      994.51      865.54     15.97 o 
   3   3   5     1577.93     1506.80     16.16 o 
   4   3   5      276.85      255.76      7.71 o 
   5   3   5       16.37       33.60      5.00 o 
   6   3   5      157.09      152.78      8.61 o 
   7   3   5     1025.14     1087.90     31.39 o 
   8   3   5      487.25      502.16     24.15 o 
   9   3   5     1312.07     1265.69     33.33 o 
  10   3   5      583.21      526.54     27.66 o 
  11   3   5      219.48      209.98     17.09 o 
  12   3   5        4.19        0.12     13.13 o 
  13   3   5      115.96      151.30     19.53 o 
  14   3   5      224.36      237.48     24.46 o 
  15   3   5      184.04      189.04     24.78 o 
   0   4   5     2851.94     2733.03     49.13 o 
   1   4   5     1499.44     1571.31     20.27 o 
   2   4   5     5222.32     5556.50     49.99 o 
   3   4   5     1637.33     1818.95     21.46 o 
   4   4   5     7680.90     7762.28     60.42 o 
   5   4   5      869.41      816.50     19.62 o 
   6   4   5      561.24      558.79     15.24 o 
   7   4   5      184.12      189.62     10.38 o 
   8   4   5      446.45      439.45     17.14 o 
   9   4   5      231.46      247.98     16.71 o 
  10   4   5       30.22       31.00     13.57 o 
  11   4   5       81.84       51.20     15.89 o 
  12   4   5        1.03       22.07     14.42 o 
  13   4   5       90.46      103.07     18.97 o 
  14   4   5       74.78       86.61     21.54 o 
  15   4   5       34.58       49.11     22.28 o 
   1   5   5       28.70       19.51      4.29 o 
   2   5   5    10144.53     9912.20     84.09 o 
   3   5   5     3799.06     3809.61     40.92 o 
   4   5   5      476.10      465.00     13.89 o 
   5   5   5     1170.16     1163.23     19.65 o 
   6   5   5     3516.07     3489.50     34.71 o 
   7   5   5        8.28       14.69      7.37 o 
   8   5   5      578.47      527.23     23.93 o 
   9   5   5       79.10      100.38     16.72 o 
  10   5   5      117.65      115.13     19.12 o 
  11   5   5       48.01       77.24     19.38 o 
  12   5   5      160.28      150.60     20.03 o 
  13   5   5       68.27       78.51     18.50 o 
  14   5   5        0.38        3.89     18.41 o 
  15   5   5        6.00        5.09     22.18 o 
   0   6   5     3312.47     3054.01     40.99 o 
   1   6   5     4970.71     4938.71     52.70 o 
   2   6   5      780.51      683.87     20.04 o 
   3   6   5       10.63       12.80      6.07 o 
   4   6   5     2488.37     2474.63     34.24 o 
   5   6   5      239.70      236.05     11.90 o 
   6   6   5       78.83       58.17      9.73 o 
   7   6   5      142.12      145.46     14.24 o 
   8   6   5       50.45       39.45     11.10 o 
   9   6   5      944.24      985.12     39.58 o 
  10   6   5      469.44      535.82     34.53 o 
  11   6   5       61.05       80.00     19.27 o 
  12   6   5        3.62        5.73     15.28 o 
  13   6   5       63.06       59.10     20.29 o 
  14   6   5        0.30       -4.60     21.08 o 
   1   7   5      478.06      458.01     14.69 o 
   2   7   5        4.92       10.29      6.47 o 
   3   7   5      976.47      956.33     23.62 o 
   4   7   5      462.05      464.96     15.83 o 
   5   7   5       39.37       33.95     10.19 o 
   6   7   5      697.89      746.78     23.58 o 
   7   7   5      820.27      816.47     25.30 o 
   8   7   5      332.65      341.21     21.05 o 
   9   7   5       12.55       24.58     13.24 o 
  10   7   5      116.48      103.91     26.07 o 
  11   7   5       35.39       37.40     18.34 o 
  12   7   5       40.94       37.71     18.52 o 
  13   7   5       49.19       61.19     25.19 o 
   0   8   5     6814.78     6441.17    117.52 o 
   1   8   5      420.86      464.28     20.82 o 
   2   8   5       53.56       41.00     10.47 o 
   3   8   5      163.60      161.99     14.81 o 
   4   8   5     2153.65     2165.09     54.47 o 
   5   8   5      206.88      192.64     16.21 o 
   6   8   5       81.51      103.40     15.76 o 
   7   8   5       34.19       36.94     14.16 o 
   8   8   5      255.06      247.30     26.14 o 
   9   8   5       78.30       57.36     17.80 o 
  10   8   5       45.51       69.83     19.22 o 
  11   8   5      115.86      105.76     22.19 o 
  12   8   5        9.67       18.79     18.37 o 
   1   9   5       12.47        6.08     10.00 o 
   2   9   5     1444.14     1405.52     49.77 o 
   3   9   5      229.20      235.54     17.00 o 
   4   9   5      688.85      627.41     31.39 o 
   5   9   5      227.29      232.38     20.03 o 
   6   9   5       87.86       63.65     16.21 o 
   7   9   5        8.32      -15.12     15.12 o 
   8   9   5       78.02      108.84     21.95 o 
   9   9   5        4.67       53.17     22.55 o 
  10   9   5       32.33       34.38     21.89 o 
  11   9   5        1.03       21.14     21.37 o 
   0  10   5      308.78      298.45     30.17 o 
   1  10   5       18.22        3.30     15.01 o 
   2  10   5      280.76      278.02     25.20 o 
   3  10   5       38.45       15.13     15.94 o 
   4  10   5       73.48      104.09     19.62 o 
   5  10   5       64.51       55.55     20.32 o 
   6  10   5        0.03       -1.17     20.24 o 
   7  10   5       21.17       15.39     26.74 o 
   8  10   5       13.17      -13.71     27.47 o 
   9  10   5      141.32      193.47     39.78 o 
  10  10   5       19.09      -24.71     24.71 o 
   1  11   5      120.71      134.04     21.96 o 
   2  11   5      362.98      452.33     41.00 o 
   3  11   5        1.67        0.36     17.09 o 
   4  11   5        0.21        4.35     19.22 o 
   5  11   5      154.30      148.22     26.25 o 
   6  11   5      242.47      257.07     36.86 o 
   7  11   5      148.65      221.36     36.61 o 
   8  11   5       72.05       81.41     36.10 o 
   0  12   5      318.12      279.39     52.45 o 
   1  12   5        4.70       -9.23     19.82 o 
   2  12   5        6.27        8.17     20.96 o 
   3  12   5        6.37       22.56     23.68 o 
   4  12   5      617.14      620.51     43.70 o 
   5  12   5       15.64       15.37     30.55 o 
   0   0   6    45178.46    45703.34    583.67 o 
   1   0   6    17127.56    16829.95    122.19 o 
   2   0   6        0.45       -3.31      3.31 o 
   3   0   6    22555.63    21365.08    163.51 o 
   4   0   6      428.20      606.00     22.01 o 
   5   0   6       96.43      116.65      8.76 o 
   6   0   6     1167.70     1151.82     21.98 o 
   7   0   6     7803.61     7480.89     81.74 o 
   8   0   6      282.13      289.85     12.62 o 
   9   0   6     8368.30     8203.64     90.73 o 
  10   0   6     1224.22     1210.79     25.76 o 
  11   0   6      463.75      392.60     17.83 o 
  12   0   6      726.64      670.36     59.54 o 
  13   0   6      114.61       91.24     16.49 o 
  14   0   6       30.44       35.06     15.24 o 
  15   0   6       75.05      102.39     42.28 o 
  16   0   6       16.26        6.39     18.02 o 
   1   1   6     6657.43     7164.62     43.37 o 
   2   1   6     7340.00     7593.23     45.66 o 
   3   1   6     1262.32     1250.40     13.50 o 
   4   1   6      530.92      661.27     11.80 o 
   5   1   6    17472.04    17326.89    126.72 o 
   6   1   6     1590.88     1590.83     18.52 o 
   7   1   6      305.97      250.71     10.51 o 
   8   1   6     3838.76     3907.38     33.11 o 
   9   1   6      181.38      162.26      7.83 o 
  10   1   6      739.87      714.89     14.79 o 
  11   1   6     2614.41     2496.49     36.29 o 
  12   1   6        0.25       10.82     10.12 o 
  13   1   6      334.07      280.67     20.78 o 
  14   1   6       92.73       74.01     13.62 o 
  15   1   6       50.92       22.11     16.97 o 
  16   1   6       38.76       35.15     16.79 o 
   0   2   6     3929.05     3803.79     48.89 o 
   1   2   6     2435.21     2527.18     24.23 o 
   2   2   6     1023.57     1172.63     14.75 o 
   3   2   6     1127.74     1145.19     13.94 o 
   4   2   6       89.92      127.15      5.93 o 
   5   2   6      752.67      762.10     14.97 o 
   6   2   6       82.14       77.78      6.15 o 
   7   2   6     1752.06     1702.11     22.40 o 
   8   2   6       32.37       32.64      6.96 o 
   9   2   6       94.08       98.70      9.50 o 
  10   2   6      409.41      402.59     15.90 o 
  11   2   6        3.75       11.14     10.38 o 
  12   2   6      358.70      370.79     20.21 o 
  13   2   6       42.72       60.23     14.81 o 
  14   2   6        7.15       -7.13     13.98 o 
  15   2   6       27.74       19.28     17.83 o 
  16   2   6       19.59       29.85     17.64 o 
   1   3   6       21.28       17.96      4.01 o 
   2   3   6     4133.27     4114.71     34.34 o 
   3   3   6      847.14      731.24     13.96 o 
   4   3   6     7336.45     7572.55     58.77 o 
   5   3   6    11752.24    11892.24     89.51 o 
   6   3   6       43.03       38.73      6.53 o 
   7   3   6     1156.30     1131.39     21.43 o 
   8   3   6       92.12      104.27     10.85 o 
   9   3   6     5041.31     4859.00     72.02 o 
  10   3   6      163.99      162.82     17.41 o 
  11   3   6        8.42       19.49     11.67 o 
  12   3   6      189.08      208.87     18.50 o 
  13   3   6        2.39        7.01     12.28 o 
  14   3   6        2.71        9.04     15.69 o 
  15   3   6       41.98       26.87     25.93 o 
   0   4   6    17247.21    17679.61    188.66 o 
   1   4   6     3362.78     3290.04     36.13 o 
   2   4   6     6296.58     6638.24     58.67 o 
   3   4   6     3217.49     3064.48     32.30 o 
   4   4   6       95.09       86.68      6.55 o 
   5   4   6      304.18      300.13     13.14 o 
   6   4   6      799.66      850.33     18.80 o 
   7   4   6     4178.14     4167.88     52.02 o 
   8   4   6     1073.84     1099.04     42.30 o 
   9   4   6      403.85      395.01     19.66 o 
  10   4   6       55.62       36.06     12.20 o 
  11   4   6        0.38      -11.29     13.22 o 
  12   4   6        0.73        4.33     13.67 o 
  13   4   6        0.24      -11.08     14.61 o 
  14   4   6       29.09       32.12     16.66 o 
  15   4   6       36.36       54.41     20.12 o 
   1   5   6     2475.17     2659.95     31.34 o 
   2   5   6      212.40      307.49     15.48 o 
   3   5   6     2008.36     1925.35     29.60 o 
   4   5   6      276.30      262.19     11.83 o 
   5   5   6      698.94      719.81     16.56 o 
   6   5   6        0.02       -3.51      5.70 o 
   7   5   6     1917.18     1957.14     34.89 o 
   8   5   6      315.22      299.08     20.32 o 
   9   5   6       36.84       44.16     14.26 o 
  10   5   6      342.01      262.42     23.66 o 
  11   5   6        0.11        2.01     14.42 o 
  12   5   6        1.66       -6.83     13.95 o 
  13   5   6       92.78      108.63     19.75 o 
  14   5   6       41.46       61.73     24.50 o 
  15   5   6      123.34      193.79     48.68 o 
   0   6   6      422.08      390.72     14.68 o 
   1   6   6     2692.48     2836.43     36.69 o 
   2   6   6      262.89      266.83     12.45 o 
   3   6   6     1529.79     1542.98     25.65 o 
   4   6   6     2637.60     2494.87     34.47 o 
   5   6   6      879.30      904.65     21.70 o 
   6   6   6      324.17      304.10     16.00 o 
   7   6   6      786.35      750.29     28.32 o 
   8   6   6        2.79        2.39      9.55 o 
   9   6   6       28.87       21.34     13.60 o 
  10   6   6        2.77      -12.01     17.41 o 
  11   6   6     1803.67     1833.98     55.18 o 
  12   6   6       11.39      -14.32     14.32 o 
  13   6   6      270.74      294.69     27.69 o 
  14   6   6      295.77      325.41     40.33 o 
   1   7   6     1031.07     1049.11     20.90 o 
   2   7   6     2006.88     1944.30     41.33 o 
   3   7   6        3.16       20.03      7.70 o 
   4   7   6       23.27       29.70      8.75 o 
   5   7   6     1514.29     1533.35     34.07 o 
   6   7   6        4.98       16.60      8.82 o 
   7   7   6      242.34      299.37     17.94 o 
   8   7   6       35.43       37.33     13.35 o 
   9   7   6      741.55      772.13     38.80 o 
  10   7   6        4.16       13.90     14.03 o 
  11   7   6      641.37      702.00     38.79 o 
  12   7   6        1.91       23.50     18.16 o 
  13   7   6       30.53       35.52     20.47 o 
   0   8   6      621.53      516.69     33.94 o 
   1   8   6      452.79      463.14     24.14 o 
   2   8   6       49.69        7.16      9.95 o 
   3   8   6      807.07      731.85     27.99 o 
   4   8   6      458.76      440.12     23.36 o 
   5   8   6      103.63      107.00     15.29 o 
   6   8   6       12.99       -5.35     12.90 o 
   7   8   6      966.56      947.13     39.04 o 
   8   8   6        4.55       -2.60     13.06 o 
   9   8   6      872.74      917.20     54.14 o 
  10   8   6      137.48      144.68     26.47 o 
  11   8   6      123.89      154.89     25.47 o 
  12   8   6        7.81       16.63     19.46 o 
   1   9   6       30.91       31.33     11.57 o 
   2   9   6      137.28      109.02     15.39 o 
   3   9   6      311.48      305.67     20.87 o 
   4   9   6      404.10      410.14     26.08 o 
   5   9   6      219.18      214.40     20.45 o 
   6   9   6       37.80       39.61     16.40 o 
   7   9   6      285.58      273.39     30.62 o 
   8   9   6       22.82        2.59     23.47 o 
   9   9   6      455.03      481.96     57.47 o 
  10   9   6       21.77       27.73     23.20 o 
  11   9   6       60.38      103.32     26.20 o 
   0  10   6       63.50       60.95     23.67 o 
   1  10   6      280.68      293.27     20.70 o 
   2  10   6       67.99       63.70     17.59 o 
   3  10   6      615.96      602.28     34.84 o 
   4  10   6      179.51      221.90     23.74 o 
   5  10   6        6.35       13.05     25.67 o 
   6  10   6       52.59       50.32     35.70 o 
   7  10   6      308.27      331.70     45.71 o 
   8  10   6        2.57       44.08     30.12 o 
   9  10   6       40.82       42.74     31.72 o 
  10  10   6        5.16       94.97     53.59 o 
   1  11   6        2.59        7.76     19.00 o 
   2  11   6        0.22        4.24     16.84 o 
   3  11   6       20.85        5.78     16.97 o 
   4  11   6       93.05      112.60     24.16 o 
   5  11   6       99.69      105.56     27.82 o 
   6  11   6        0.62       61.46     25.98 o 
   7  11   6       22.28       61.31     27.39 o 
   8  11   6       21.69       20.11     45.64 o 
   0  12   6        8.04       23.09     34.29 o 
   1  12   6       52.37      109.36     29.26 o 
   2  12   6       16.62        8.19     22.78 o 
   3  12   6        0.01       39.97     26.27 o 
   4  12   6       59.66       58.85     27.95 o 
   5  12   6        8.48       31.45     31.23 o 
   1   1   7     1294.80     1485.20     13.54 o 
   2   1   7    21775.52    21998.95    121.98 o 
   3   1   7     1540.11     1650.36     16.84 o 
   4   1   7      296.73      219.65      8.07 o 
   5   1   7      976.46     1073.49     15.47 o 
   6   1   7      412.29      379.88     15.25 o 
   7   1   7     1286.25     1322.60     17.19 o 
   8   1   7       28.48       32.62      4.45 o 
   9   1   7     1481.36     1539.34     19.70 o 
  10   1   7      281.72      305.35     13.55 o 
  11   1   7      528.62      491.50     20.35 o 
  12   1   7      715.28      656.33     27.48 o 
  13   1   7     1289.61     1151.07     41.48 o 
  14   1   7      319.01      306.78     28.59 o 
  15   1   7      269.54      262.95     25.53 o 
  16   1   7       21.58       17.63     16.41 o 
   0   2   7    23901.11    23338.81    218.10 o 
   1   2   7       25.58       19.60      4.26 o 
   2   2   7     6348.31     6055.96     42.47 o 
   3   2   7      526.68      556.33     15.51 o 
   4   2   7     1124.33     1111.66     14.13 o 
   5   2   7      741.00      737.15     12.71 o 
   6   2   7      619.06      643.91     15.68 o 
   7   2   7      288.83      275.15     10.70 o 
   8   2   7      190.73      185.71      8.75 o 
   9   2   7       22.02       16.03      8.54 o 
  10   2   7      591.15      619.40     19.29 o 
  11   2   7     1732.17     1738.77     28.22 o 
  12   2   7      641.79      708.50     26.80 o 
  13   2   7      213.61      189.35     20.15 o 
  14   2   7        1.62        1.62     14.59 o 
  15   2   7      150.82      115.49     23.55 o 
   1   3   7     1364.00     1422.71     21.53 o 
   2   3   7     5630.38     5603.56     50.08 o 
   3   3   7      225.22      217.87      8.98 o 
   4   3   7     2692.97     2597.85     29.59 o 
   5   3   7       85.02       86.28      7.00 o 
   6   3   7       29.69       18.57      5.99 o 
   7   3   7      226.49      194.83     11.44 o 
   8   3   7        4.71        5.62      7.25 o 
   9   3   7      428.07      441.00     23.32 o 
  10   3   7      108.17      127.15     15.91 o 
  11   3   7       30.52       41.98     12.04 o 
  12   3   7      346.30      288.08     22.00 o 
  13   3   7       30.27       38.26     13.67 o 
  14   3   7      504.25      545.77     37.45 o 
  15   3   7        1.65       -8.54     15.46 o 
   0   4   7     4657.75     4509.31     78.88 o 
   1   4   7        1.44        4.28      5.44 o 
   2   4   7     1373.24     1452.84     21.78 o 
   3   4   7      327.27      335.54     11.04 o 
   4   4   7      362.38      335.12     11.35 o 
   5   4   7      828.45      867.45     17.20 o 
   6   4   7       34.83       29.39      6.04 o 
   7   4   7     5851.03     5799.40     65.00 o 
   8   4   7     1404.07     1378.43     27.10 o 
   9   4   7        1.76       -9.93      9.93 o 
  10   4   7      142.35      115.79     18.98 o 
  11   4   7       51.14       81.34     17.73 o 
  12   4   7        2.10       -9.40     14.48 o 
  13   4   7       95.50      106.60     16.79 o 
  14   4   7       68.36       47.20     17.37 o 
  15   4   7        0.41      -10.60     16.23 o 
   1   5   7      177.58      187.29     10.44 o 
   2   5   7     6409.91     6293.06     63.39 o 
   3   5   7     1901.69     1839.11     30.03 o 
   4   5   7      518.90      490.80     17.18 o 
   5   5   7     2576.10     2487.00     34.81 o 
   6   5   7      115.48      138.38     10.55 o 
   7   5   7      219.00      208.08     13.21 o 
   8   5   7      465.07      464.43     34.82 o 
   9   5   7     1459.21     1458.18     44.42 o 
  10   5   7       46.15       36.47     15.94 o 
  11   5   7        2.22        5.87     15.09 o 
  12   5   7      176.19      180.86     26.52 o 
  13   5   7      284.90      339.70     28.36 o 
  14   5   7      421.75      474.65     33.04 o 
   0   6   7     5087.95     5515.36     83.24 o 
   1   6   7       80.27       56.70      6.93 o 
   2   6   7      968.02     1037.20     21.37 o 
   3   6   7      583.86      611.40     19.73 o 
   4   6   7      162.63      182.49     14.02 o 
   5   6   7      306.61      319.81     14.70 o 
   6   6   7       62.91       57.66      9.96 o 
   7   6   7       47.70       21.11     10.70 o 
   8   6   7      323.25      310.71     18.69 o 
   9   6   7       70.14       86.00     16.20 o 
  10   6   7      769.11      782.59     41.56 o 
  11   6   7      673.43      763.59     39.59 o 
  12   6   7      307.85      348.02     29.91 o 
  13   6   7       36.41       48.73     18.98 o 
  14   6   7        0.00        8.88     20.18 o 
   1   7   7      300.07      311.90     14.01 o 
   2   7   7      185.69      227.70     12.66 o 
   3   7   7     3137.07     3045.90     42.59 o 
   4   7   7      832.65      827.77     27.58 o 
   5   7   7     2276.51     2197.85     41.44 o 
   6   7   7      857.81      871.08     24.80 o 
   7   7   7      171.44      198.95     15.82 o 
   8   7   7      149.05      135.73     17.01 o 
   9   7   7        4.70      -10.71     12.18 o 
  10   7   7        1.06        4.97     14.84 o 
  11   7   7      167.22      143.18     24.76 o 
  12   7   7       14.36        4.92     17.86 o 
  13   7   7       52.77       77.88     21.22 o 
   0   8   7      734.09      721.04     39.39 o 
   1   8   7      234.90      244.29     18.70 o 
   2   8   7      127.40      116.07     14.96 o 
   3   8   7       39.73       38.46     12.39 o 
   4   8   7     2042.90     1908.60     42.77 o 
   5   8   7      988.25      857.23     32.56 o 
   6   8   7      308.79      305.36     24.62 o 
   7   8   7     1151.40     1239.78     41.93 o 
   8   8   7      363.56      387.57     27.66 o 
   9   8   7      264.00      277.74     26.14 o 
  10   8   7       29.98       27.59     19.27 o 
  11   8   7      210.21      268.40     29.26 o 
  12   8   7       47.35       75.55     25.07 o 
   1   9   7       84.04       63.68     14.68 o 
   2   9   7      472.74      498.79     26.05 o 
   3   9   7       53.55       56.75     13.93 o 
   4   9   7        4.20        1.24     13.18 o 
   5   9   7       19.48        0.84     24.42 o 
   6   9   7      182.33      188.91     27.94 o 
   7   9   7      123.00      103.86     23.63 o 
   8   9   7       32.93       31.45     21.46 o 
   9   9   7      270.77      261.39     33.85 o 
  10   9   7       28.22       58.28     25.20 o 
  11   9   7      170.98      184.04     38.10 o 
   0  10   7      520.80      561.97     82.64 o 
   1  10   7      265.08      322.59     28.78 o 
   2  10   7        4.33        1.19     12.49 o 
   3  10   7      194.84      217.49     28.56 o 
   4  10   7        0.01       -5.75     15.18 o 
   5  10   7        9.37       25.80     21.36 o 
   6  10   7       12.98       -3.83     25.27 o 
   7  10   7       90.17       98.62     33.99 o 
   8  10   7       97.41       61.21     52.80 o 
   9  10   7      344.89      362.73     80.46 o 
   1  11   7      114.26      173.08     29.23 o 
   2  11   7        2.34        6.49     19.85 o 
   3  11   7       97.62      102.70     21.19 o 
   4  11   7      108.72      131.97     25.48 o 
   5  11   7      483.10      548.24     40.64 o 
   6  11   7      427.31      506.64     47.66 o 
   7  11   7        4.78      -19.88     23.52 o 
   0  12   7       17.50       -0.03     36.18 o 
   1  12   7        3.58       10.32     30.15 o 
   2  12   7        6.24        5.21     21.78 o 
   3  12   7      170.48      194.18     32.79 o 
   4  12   7      245.53      223.17     41.33 o 
   0   0   8    19951.23    20774.74    224.03 o 
   1   0   8     1887.87     1826.64     26.24 o 
   2   0   8     2606.71     2579.64     26.74 o 
   3   0   8     8142.72     8635.93     70.11 o 
   4   0   8     2933.59     2914.90     36.03 o 
   5   0   8     4443.77     4618.56     55.94 o 
   6   0   8      396.93      600.73     23.41 o 
   7   0   8      218.53      185.72     12.83 o 
   8   0   8     2335.74     2419.18     51.50 o 
   9   0   8        0.52       10.91      7.26 o 
  10   0   8      966.52      989.63     59.49 o 
  11   0   8        1.18       -6.51     10.35 o 
  12   0   8     1002.56     1004.17     33.86 o 
  13   0   8       75.82       73.74     14.93 o 
  14   0   8       14.62       -0.34     30.75 o 
  15   0   8       62.81       64.33     61.67 o 
  16   0   8       81.93       78.24     28.66 o 
   1   1   8     1853.58     1809.60     16.56 o 
   2   1   8     3836.70     3991.65     29.77 o 
   3   1   8     2198.13     2321.66     20.60 o 
   4   1   8     4034.19     4355.01     33.99 o 
   5   1   8      232.54      269.71      8.08 o 
   6   1   8      692.43      586.12     13.23 o 
   7   1   8       31.15       24.43      4.29 o 
   8   1   8     1280.07     1325.00     18.11 o 
   9   1   8      318.23      333.34     11.90 o 
  10   1   8        0.23       -1.03      8.02 o 
  11   1   8      193.89      184.54     14.51 o 
  12   1   8       21.54       27.89     10.82 o 
  13   1   8       96.14       90.42     21.06 o 
  14   1   8       93.71       90.04     13.62 o 
  15   1   8      123.23       73.15     28.80 o 
   0   2   8      622.90      786.18     20.75 o 
   1   2   8     5618.13     5700.06     44.29 o 
   2   2   8        0.24       11.04      3.68 o 
   3   2   8      710.70      740.52     18.52 o 
   4   2   8     3999.35     4121.76     37.15 o 
   5   2   8      242.02      263.78      9.07 o 
   6   2   8      147.32      148.04      8.47 o 
   7   2   8        9.80        3.50      5.96 o 
   8   2   8        0.41        5.88      5.94 o 
   9   2   8       42.95       32.43      8.90 o 
  10   2   8       55.38       61.40      9.52 o 
  11   2   8        3.82        8.52      6.39 o 
  12   2   8      109.01      102.08     14.57 o 
  13   2   8      102.04       98.98     18.32 o 
  14   2   8       55.38      104.71     19.11 o 
  15   2   8       75.80       91.15     20.20 o 
   1   3   8       37.30       32.78      5.56 o 
   2   3   8     1492.83     1445.63     21.18 o 
   3   3   8     3316.26     3449.30     45.91 o 
   4   3   8      374.08      378.24     12.95 o 
   5   3   8     3244.70     3327.92     38.03 o 
   6   3   8     6428.90     6615.27     59.62 o 
   7   3   8     2518.58     2322.21     30.99 o 
   8   3   8     1399.13     1409.27     27.60 o 
   9   3   8      115.13      110.19     13.49 o 
  10   3   8        1.27        2.70      9.45 o 
  11   3   8       73.91       84.51     13.66 o 
  12   3   8       66.90       55.91     15.00 o 
  13   3   8       54.95       55.99     14.68 o 
  14   3   8      221.49      257.27     26.53 o 
  15   3   8        5.14       -5.59     15.57 o 
   0   4   8        3.63       17.28     12.81 o 
   1   4   8      186.69      176.65      9.95 o 
   2   4   8       15.17       14.69      5.66 o 
   3   4   8     2212.90     2175.62     29.80 o 
   4   4   8     5919.42     5953.25     55.28 o 
   5   4   8     1340.21     1263.30     20.67 o 
   6   4   8      276.11      290.59     11.97 o 
   7   4   8      461.82      423.80     19.12 o 
   8   4   8     2017.27     1949.60     38.14 o 
   9   4   8     2717.60     2549.01     50.80 o 
  10   4   8     1642.31     1681.97     62.09 o 
  11   4   8      153.71      151.62     21.09 o 
  12   4   8      275.92      289.64     23.20 o 
  13   4   8       29.38       27.77     14.77 o 
  14   4   8       68.50       61.97     18.91 o 
  15   4   8       23.84        6.06     17.00 o 
   1   5   8       14.70        8.58      6.82 o 
   2   5   8      350.62      351.81     14.81 o 
   3   5   8      415.47      394.54     15.33 o 
   4   5   8     7406.64     7425.52     72.88 o 
   5   5   8       64.75       80.21     12.20 o 
   6   5   8     4660.69     4656.10     52.84 o 
   7   5   8     3450.96     3443.97     57.34 o 
   8   5   8        0.24       -8.60      9.52 o 
   9   5   8      691.13      642.24     31.42 o 
  10   5   8       67.85       47.30     15.92 o 
  11   5   8       20.98       25.59     15.73 o 
  12   5   8       93.68       82.69     19.64 o 
  13   5   8       81.64      127.90     20.51 o 
  14   5   8      493.78      511.11     47.55 o 
   0   6   8     8074.49     8323.89    115.70 o 
   1   6   8      766.48      747.70     17.78 o 
   2   6   8      468.29      454.05     15.73 o 
   3   6   8      136.19      109.18     10.72 o 
   4   6   8      286.43      289.50     15.98 o 
   5   6   8      551.71      486.66     22.49 o 
   6   6   8     3206.50     3196.86     46.34 o 
   7   6   8      527.66      500.37     23.16 o 
   8   6   8       92.36       89.73     16.62 o 
   9   6   8        7.35        7.40     12.92 o 
  10   6   8      151.95      129.50     19.24 o 
  11   6   8       90.96       95.30     18.85 o 
  12   6   8      142.45      176.60     23.48 o 
  13   6   8        6.49      -15.16     15.16 o 
  14   6   8       57.10       75.01     20.73 o 
   1   7   8     1243.91     1217.05     23.63 o 
   2   7   8     2811.84     2706.11     38.44 o 
   3   7   8      247.36      251.27     15.80 o 
   4   7   8       44.79       45.40     11.81 o 
   5   7   8      236.92      272.66     18.05 o 
   6   7   8      435.43      429.60     18.92 o 
   7   7   8        8.87        8.10     10.56 o 
   8   7   8       37.44       43.49     14.26 o 
   9   7   8        1.40        2.89     14.27 o 
  10   7   8      141.52      110.34     30.42 o 
  11   7   8        2.08       -3.20     16.53 o 
  12   7   8       91.93      102.52     23.60 o 
  13   7   8       58.17       58.86     20.76 o 
   0   8   8      131.87      132.73     20.73 o 
   1   8   8      152.03      122.12     15.37 o 
   2   8   8     1275.99     1233.61     51.12 o 
   3   8   8        0.13      -10.69     10.69 o 
   4   8   8       63.51       78.31     14.49 o 
   5   8   8       20.52       10.09     12.27 o 
   6   8   8       47.61       43.57     15.16 o 
   7   8   8        5.69        5.43     15.51 o 
   8   8   8     1028.82     1120.24     43.17 o 
   9   8   8        4.83        2.58     21.12 o 
  10   8   8      488.80      453.91     34.42 o 
  11   8   8      186.95      208.03     33.75 o 
  12   8   8        8.03       49.66     26.92 o 
   1   9   8       58.96       44.79     15.75 o 
   2   9   8     1209.23     1177.51     37.96 o 
   3   9   8       25.37       29.34     20.17 o 
   4   9   8     1551.64     1536.94     46.19 o 
   5   9   8        4.65       10.67     15.10 o 
   6   9   8       34.10       25.23     16.19 o 
   7   9   8       78.86      103.69     25.35 o 
   8   9   8       11.16       13.05     22.31 o 
   9   9   8       32.04       46.97     24.93 o 
  10   9   8       20.80        8.38     24.09 o 
  11   9   8       74.36      129.95     31.22 o 
   0  10   8      428.31      518.27     58.54 o 
   1  10   8      675.22      682.44     34.89 o 
   2  10   8      309.60      338.34     23.56 o 
   3  10   8      302.61      262.50     21.93 o 
   4  10   8      605.24      616.21     32.62 o 
   5  10   8       42.23       35.81     22.37 o 
   6  10   8      327.11      347.08     46.89 o 
   7  10   8      195.90      210.23     42.20 o 
   8  10   8       53.97       79.56     35.01 o 
   9  10   8        0.24        5.48     31.14 o 
   1  11   8        8.37       12.48     21.30 o 
   2  11   8       17.52        7.39     19.27 o 
   3  11   8       36.06       44.77     24.02 o 
   4  11   8        4.43       -7.43     19.20 o 
   5  11   8      297.84      339.60     44.16 o 
   6  11   8      336.76      292.08     48.50 o 
   7  11   8       22.00       21.00     39.83 o 
   0  12   8      499.67      623.59     90.04 o 
   1  12   8       65.79       65.09     27.87 o 
   2  12   8      185.18      251.19     36.03 o 
   3  12   8      104.87      132.44     30.94 o 
   4  12   8        3.97       68.42     82.03 o 
   1   1   9      224.70      208.65      8.41 o 
   2   1   9     1957.35     2025.85     21.08 o 
   3   1   9      229.49      260.62      9.40 o 
   4   1   9     7044.55     7361.51     56.16 o 
   5   1   9        0.35        3.61      3.78 o 
   6   1   9     3002.40     3030.96     32.78 o 
   7   1   9       62.98       55.05      8.44 o 
   8   1   9        4.89       10.67      6.40 o 
   9   1   9     3306.90     3115.52     36.54 o 
  10   1   9      302.84      310.80     26.49 o 
  11   1   9       92.12       69.68     11.96 o 
  12   1   9       53.76       58.26     12.93 o 
  13   1   9      701.87      671.68     51.59 o 
  14   1   9        0.11      -13.03     13.03 o 
  15   1   9      328.22      403.65     21.68 o 
   0   2   9       45.26       81.01      9.68 o 
   1   2   9      326.44      304.14     10.29 o 
   2   2   9     3673.44     3714.46     36.99 o 
   3   2   9     1777.08     1855.66     24.03 o 
   4   2   9     1146.26     1167.47     18.23 o 
   5   2   9      123.21      119.91      7.12 o 
   6   2   9     3360.11     3472.75     37.16 o 
   7   2   9     1504.82     1496.70     23.25 o 
   8   2   9     1060.55     1065.97     22.48 o 
   9   2   9     2029.20     1928.32     33.19 o 
  10   2   9       27.45       20.80      8.32 o 
  11   2   9     4166.17     4057.33     54.20 o 
  12   2   9       41.27       30.35     11.56 o 
  13   2   9      548.05      634.84     34.51 o 
  14   2   9      142.50      143.63     21.27 o 
  15   2   9      154.24      137.41     23.59 o 
   1   3   9     1593.33     1779.72     34.49 o 
   2   3   9     1050.95     1271.60     21.63 o 
   3   3   9     1504.35     1491.05     24.79 o 
   4   3   9     1704.12     1749.15     24.47 o 
   5   3   9      488.92      481.05     14.40 o 
   6   3   9     1863.81     1785.92     23.68 o 
   7   3   9     2083.29     1986.14     27.93 o 
   8   3   9      435.49      414.09     14.27 o 
   9   3   9     1244.88     1217.05     28.39 o 
  10   3   9      179.60      179.77     16.22 o 
  11   3   9      292.91      261.72     19.08 o 
  12   3   9       12.35       14.06     13.11 o 
  13   3   9      378.92      403.69     26.78 o 
  14   3   9       52.15       46.03     17.84 o 
  15   3   9      208.65      228.53     26.00 o 
   0   4   9     1520.99     1604.92     37.99 o 
   1   4   9      128.03      126.99      8.25 o 
   2   4   9      231.42      247.09     12.43 o 
   3   4   9     1665.36     1582.47     25.73 o 
   4   4   9      137.45      137.68      9.03 o 
   5   4   9      113.94      106.12      8.49 o 
   6   4   9      111.46      114.79      9.34 o 
   7   4   9      277.54      262.78     12.11 o 
   8   4   9      213.49      231.35     13.95 o 
   9   4   9      262.28      258.16     19.74 o 
  10   4   9       51.55       42.47     12.13 o 
  11   4   9      225.77      237.37     19.17 o 
  12   4   9      109.77       98.51     17.47 o 
  13   4   9       14.06        8.18     14.30 o 
  14   4   9        0.02        2.02     16.22 o 
  15   4   9        0.63       -3.69     34.59 o 
   1   5   9      312.08      322.21     13.40 o 
   2   5   9       17.12       15.97      7.57 o 
   3   5   9     1014.67     1051.21     31.67 o 
   4   5   9      176.55      172.55     11.13 o 
   5   5   9      291.98      295.53     16.53 o 
   6   5   9       32.81       28.43      8.22 o 
   7   5   9      525.48      513.86     23.80 o 
   8   5   9      188.88      220.76     16.43 o 
   9   5   9     1244.36     1178.86     40.79 o 
  10   5   9      626.21      642.30     33.30 o 
  11   5   9       51.07       52.63     16.52 o 
  12   5   9        7.55       23.55     14.11 o 
  13   5   9      857.03      881.62     37.94 o 
  14   5   9       62.91       75.02     18.51 o 
   0   6   9     1006.95     1047.02     54.54 o 
   1   6   9     1882.71     1871.36     28.27 o 
   2   6   9        9.53        6.72      6.68 o 
   3   6   9       74.85       58.96      9.07 o 
   4   6   9      519.95      571.43     18.40 o 
   5   6   9        0.29       -8.93      8.93 o 
   6   6   9     1097.12     1109.88     27.96 o 
   7   6   9       95.98       97.56     13.39 o 
   8   6   9      142.88      144.25     17.87 o 
   9   6   9      451.78      422.67     39.76 o 
  10   6   9      111.43       87.33     17.81 o 
  11   6   9     1530.38     1598.09     59.82 o 
  12   6   9        7.06       -8.28     16.52 o 
  13   6   9      132.88       75.31     18.74 o 
   1   7   9       26.16       27.43      7.94 o 
   2   7   9      147.29      159.10     14.58 o 
   3   7   9      866.93      864.15     28.27 o 
   4   7   9     1780.68     1750.06     37.91 o 
   5   7   9      917.82      950.56     31.07 o 
   6   7   9      736.66      683.78     26.86 o 
   7   7   9     1001.55      996.04     31.62 o 
   8   7   9       51.45       39.90     15.50 o 
   9   7   9        1.05        3.66     13.89 o 
  10   7   9       43.60       25.50     16.89 o 
  11   7   9      335.94      380.71     31.58 o 
  12   7   9       12.33      -12.51     18.07 o 
  13   7   9       51.83       78.31     23.80 o 
   0   8   9      169.21      187.78     26.22 o 
   1   8   9       78.80       86.42     14.15 o 
   2   8   9       41.64       40.03     15.18 o 
   3   8   9      443.89      514.90     26.37 o 
   4   8   9       19.13       29.27     13.83 o 
   5   8   9      162.48      111.14     16.54 o 
   6   8   9        0.95        2.45     13.27 o 
   7   8   9      460.64      465.41     33.91 o 
   8   8   9       53.09       72.21     23.77 o 
   9   8   9      482.74      517.49     44.27 o 
  10   8   9       10.04       -7.35     22.74 o 
  11   8   9       93.64      112.12     29.31 o 
  12   8   9      525.30      608.16     51.65 o 
   1   9   9      600.23      614.94     33.04 o 
   2   9   9       54.66       48.01     14.49 o 
   3   9   9      199.37      160.77     20.25 o 
   4   9   9       12.77       19.31     14.85 o 
   5   9   9      312.31      277.01     26.87 o 
   6   9   9      147.59      144.60     22.23 o 
   7   9   9       37.92       21.70     21.05 o 
   8   9   9       40.79       17.40     21.58 o 
   9   9   9       30.76       37.44     33.12 o 
  10   9   9      180.60      171.71     31.89 o 
   0  10   9       29.51       51.97     33.25 o 
   1  10   9      866.67      946.66     74.49 o 
   2  10   9      265.18      252.98     22.03 o 
   3  10   9        1.18        3.49     13.83 o 
   4  10   9       62.15       90.47     18.43 o 
   5  10   9       26.71       13.68     16.92 o 
   6  10   9        0.00      -10.94     19.51 o 
   7  10   9      242.95      229.29     58.76 o 
   8  10   9       59.14       14.18     29.20 o 
   9  10   9       28.65       -1.43     39.42 o 
   1  11   9       62.23       55.02     39.88 o 
   2  11   9       20.54       17.00     19.34 o 
   3  11   9      134.41      177.33     30.40 o 
   4  11   9        0.33      -12.40     37.51 o 
   5  11   9      841.81      945.88     93.17 o 
   6  11   9        0.14       -9.60     24.02 o 
   7  11   9       34.36       35.63     41.43 o 
   0  12   9        7.97        6.11     36.51 o 
   1  12   9       12.84       50.87     26.64 o 
   2  12   9       32.61       24.64     29.11 o 
   3  12   9       32.46       11.33     28.78 o 
   0   0  10    11147.07    11352.72    162.77 o 
   1   0  10      406.32      357.15     16.47 o 
   2   0  10      915.00      863.77     17.58 o 
   3   0  10      316.04      357.77     12.56 o 
   4   0  10     8515.89     8440.27     86.56 o 
   5   0  10     5095.75     5230.89     68.40 o 
   6   0  10        0.26       -5.48      6.80 o 
   7   0  10     5572.33     5535.59    114.76 o 
   8   0  10      367.79      347.77     18.73 o 
   9   0  10     1604.31     1514.20     37.57 o 
  10   0  10       20.75       12.37     10.38 o 
  11   0  10      214.52      208.34     24.21 o 
  12   0  10      579.02      497.58     39.89 o 
  13   0  10       20.34       27.27     12.15 o 
  14   0  10      452.66      444.00     68.66 o 
  15   0  10        1.03      -23.97     31.33 o 
   1   1  10     4298.25     4349.92     44.95 o 
   2   1  10      665.28      587.18     14.24 o 
   3   1  10     3328.28     3308.52     29.90 o 
   4   1  10      309.39      329.64      9.36 o 
   5   1  10      877.78      752.56     13.42 o 
   6   1  10      639.02      621.52     17.78 o 
   7   1  10      166.53      180.17     11.85 o 
   8   1  10      122.90      116.67      9.22 o 
   9   1  10       19.99       13.93      8.51 o 
  10   1  10      398.67      317.28     19.16 o 
  11   1  10       42.89       25.41     11.25 o 
  12   1  10        2.22       -8.16     10.37 o 
  13   1  10      134.49      106.42     16.67 o 
  14   1  10        3.75       -3.10     12.36 o 
  15   1  10       86.56       72.00     13.20 o 
   0   2  10     2500.25     2482.57     55.05 o 
   1   2  10     1750.07     1866.74     29.02 o 
   2   2  10     1710.04     1764.93     25.09 o 
   3   2  10      400.98      473.19     14.64 o 
   4   2  10     1567.19     1615.88     22.64 o 
   5   2  10       60.71       66.09      6.32 o 
   6   2  10        7.78       13.23      5.93 o 
   7   2  10      533.62      548.82     22.70 o 
   8   2  10       58.79       54.90      7.92 o 
   9   2  10      589.68      568.50     19.38 o 
  10   2  10      377.37      338.63     22.97 o 
  11   2  10       57.84       44.79      9.90 o 
  12   2  10        5.90        5.08      7.73 o 
  13   2  10        3.55       11.38     14.33 o 
  14   2  10        7.91       -0.15     14.51 o 
  15   2  10        1.25        6.66     16.78 o 
   1   3  10      462.01      546.73     19.56 o 
   2   3  10     2569.15     2394.74     31.80 o 
   3   3  10     8394.60     8611.20     80.23 o 
   4   3  10      324.59      320.10     12.78 o 
   5   3  10     5371.21     5356.64     55.46 o 
   6   3  10     3820.95     3680.28     38.18 o 
   7   3  10      389.30      365.42     14.79 o 
   8   3  10       18.00       14.96      8.06 o 
   9   3  10      159.56      139.69     12.63 o 
  10   3  10      165.57      168.86     15.61 o 
  11   3  10      147.01      168.99     16.32 o 
  12   3  10        0.14        2.24     13.02 o 
  13   3  10      191.12      194.43     21.31 o 
  14   3  10       23.28       14.18     15.58 o 
  15   3  10       11.87      -14.69     19.80 o 
   0   4  10        1.75       -6.33      9.02 o 
   1   4  10     2838.38     2645.80     41.14 o 
   2   4  10      564.75      543.17     21.88 o 
   3   4  10      744.32      723.24     21.69 o 
   4   4  10     2362.48     2367.66     29.28 o 
   5   4  10       84.65       97.45      7.97 o 
   6   4  10      287.61      270.25     11.50 o 
   7   4  10     3851.16     3897.85     41.28 o 
   8   4  10     4531.07     4407.09     52.20 o 
   9   4  10     1643.30     1774.41     49.00 o 
  10   4  10       26.47       21.44     11.25 o 
  11   4  10      487.06      481.28     24.34 o 
  12   4  10       15.31        2.17     13.50 o 
  13   4  10       37.87       14.64     14.89 o 
  14   4  10       11.35       24.42     16.77 o 
   1   5  10      584.02      603.48     17.17 o 
   2   5  10      412.57      424.75     16.82 o 
   3   5  10     1861.29     1849.84     38.35 o 
   4   5  10        2.38        1.74      6.92 o 
   5   5  10      821.45      775.14     19.87 o 
   6   5  10      637.77      622.07     23.74 o 
   7   5  10     2403.01     2496.82     44.91 o 
   8   5  10        1.80        6.43     16.05 o 
   9   5  10     1566.81     1585.06     54.55 o 
  10   5  10        9.72       -4.01     11.99 o 
  11   5  10       70.22       46.70     15.06 o 
  12   5  10       22.68        7.05     14.93 o 
  13   5  10      454.01      473.95     29.65 o 
  14   5  10       67.84       57.86     19.86 o 
   0   6  10     2230.39     2243.58     54.33 o 
   1   6  10       94.47       86.33     10.88 o 
   2   6  10      214.29      225.27     13.61 o 
   3   6  10        8.50        2.35      7.70 o 
   4   6  10     1439.89     1433.31     32.05 o 
   5   6  10     2697.41     2810.75     48.32 o 
   6   6  10      171.95      153.53     13.73 o 
   7   6  10        1.88        2.19     10.84 o 
   8   6  10        6.14       19.21     13.54 o 
   9   6  10      340.57      345.88     25.43 o 
  10   6  10       40.52       81.77     17.57 o 
  11   6  10      527.56      549.63     33.81 o 
  12   6  10       26.91       41.87     18.77 o 
  13   6  10       94.66       93.73     21.08 o 
   1   7  10     1015.90     1018.80     33.58 o 
   2   7  10     2321.49     2238.95     45.77 o 
   3   7  10      713.55      682.61     26.81 o 
   4   7  10      675.15      758.33     28.53 o 
   5   7  10      168.48      190.78     18.17 o 
   6   7  10      598.92      517.77     29.75 o 
   7   7  10      905.30      931.31     33.11 o 
   8   7  10       47.90       54.70     16.90 o 
   9   7  10      248.43      260.15     25.12 o 
  10   7  10      255.90      353.31     29.68 o 
  11   7  10      149.43      216.07     26.49 o 
  12   7  10       34.71       37.25     19.96 o 
   0   8  10      152.83      129.97     31.58 o 
   1   8  10     1054.54     1040.87     46.14 o 
   2   8  10       28.01       21.57     14.71 o 
   3   8  10      343.66      304.89     22.24 o 
   4   8  10       30.17       38.77     13.73 o 
   5   8  10      882.77      876.21     34.94 o 
   6   8  10       11.76       19.53     14.95 o 
   7   8  10       18.82       10.06     18.44 o 
   8   8  10       57.87       68.38     24.02 o 
   9   8  10       29.80       38.46     23.01 o 
  10   8  10       20.27       25.15     22.72 o 
  11   8  10      148.89       67.84     27.51 o 
   1   9  10       18.40       34.31     16.39 o 
   2   9  10      700.85      740.03     32.82 o 
   3   9  10      169.67      175.26     21.43 o 
   4   9  10       81.69       95.80     18.64 o 
   5   9  10        2.65       -2.47     16.38 o 
   6   9  10      157.43      113.94     22.08 o 
   7   9  10       12.57        9.83     25.88 o 
   8   9  10       53.67       90.42     26.54 o 
   9   9  10      260.40      255.03     35.64 o 
  10   9  10       15.85       41.38     25.35 o 
   0  10  10     1115.51     1246.91     87.90 o 
   1  10  10       97.65      111.74     26.61 o 
   2  10  10        9.17       16.91     16.08 o 
   3  10  10       43.75       45.57     16.66 o 
   4  10  10      336.76      372.98     30.71 o 
   5  10  10        7.07       39.18     18.58 o 
   6  10  10       34.32       16.92     22.15 o 
   7  10  10      194.14      235.83     50.75 o 
   8  10  10       94.78       97.31     35.28 o 
   1  11  10        4.05       10.97     22.43 o 
   2  11  10      136.78      180.43     28.52 o 
   3  11  10      135.97      180.45     32.12 o 
   4  11  10       19.37       43.81     25.29 o 
   5  11  10       23.79       -7.07     43.11 o 
   6  11  10      263.55      260.14     63.68 o 
   0  12  10      286.24      405.32     60.85 o 
   1  12  10      334.75      371.99     58.84 o 
   2  12  10       26.57       32.06     60.03 o 
   1   1  11     1701.47     1698.84     27.26 o 
   2   1  11     6556.75     6549.36     56.45 o 
   3   1  11      248.15      248.40      8.59 o 
   4   1  11     2322.30     2273.17     25.40 o 
   5   1  11     3223.35     3039.75     35.54 o 
   6   1  11      126.91      110.90      9.03 o 
   7   1  11     1993.32     1877.33     41.47 o 
   8   1  11        9.43        5.74      6.60 o 
   9   1  11      111.17      114.72     15.75 o 
  10   1  11      262.39      261.40     16.32 o 
  11   1  11       48.56       60.40     12.18 o 
  12   1  11      120.00      138.94     15.34 o 
  13   1  11        2.31        9.50     12.56 o 
  14   1  11        5.50      -12.19     17.00 o 
  15   1  11        0.14        6.91     11.53 o 
   0   2  11    12842.07    12485.25    247.83 o 
   1   2  11     3926.28     3866.23     50.68 o 
   2   2  11     3213.68     3049.37     35.02 o 
   3   2  11     4313.09     4316.29     46.42 o 
   4   2  11     1795.86     1780.58     24.75 o 
   5   2  11        0.13       -1.26      4.73 o 
   6   2  11     3826.24     3748.69     38.67 o 
   7   2  11     2066.08     2035.33     28.53 o 
   8   2  11      510.49      463.73     17.79 o 
   9   2  11     1477.96     1483.90     38.62 o 
  10   2  11      716.81      722.94     21.77 o 
  11   2  11       31.60       30.69      9.95 o 
  12   2  11       61.60       67.96     14.04 o 
  13   2  11        2.16       25.25     14.12 o 
  14   2  11      157.57      205.43     31.44 o 
  15   2  11       45.94       26.18     16.75 o 
   1   3  11        1.57        1.48      6.99 o 
   2   3  11      425.81      434.59     15.23 o 
   3   3  11      614.25      645.42     18.72 o 
   4   3  11     6546.20     6634.13     86.28 o 
   5   3  11      850.80      837.26     19.83 o 
   6   3  11     2159.73     2063.89     29.57 o 
   7   3  11        1.53        5.95      6.64 o 
   8   3  11      215.12      231.05     13.50 o 
   9   3  11      850.65      776.62     24.93 o 
  10   3  11        0.14       -8.94     10.13 o 
  11   3  11       77.70       86.62     13.94 o 
  12   3  11       20.63       18.07     12.63 o 
  13   3  11        4.54       10.36     16.36 o 
  14   3  11      129.24      131.34     20.50 o 
   0   4  11     1699.34     1603.33     74.42 o 
   1   4  11      119.69       98.49     11.37 o 
   2   4  11      537.78      557.19     20.67 o 
   3   4  11      258.12      269.37     13.56 o 
   4   4  11       73.25       66.03      8.48 o 
   5   4  11      120.63      134.89      9.72 o 
   6   4  11      101.39       91.51      8.83 o 
   7   4  11     1344.27     1326.31     25.19 o 
   8   4  11        2.41        8.99      8.96 o 
   9   4  11       32.07       17.47     12.54 o 
  10   4  11      252.46      254.78     21.12 o 
  11   4  11      166.97      197.97     18.05 o 
  12   4  11       54.86       56.52     15.99 o 
  13   4  11        7.55        0.82     14.14 o 
  14   4  11       57.76       72.93     21.93 o 
   1   5  11     1190.94     1176.53     24.37 o 
   2   5  11     4264.48     4275.95     52.43 o 
   3   5  11      749.88      789.62     21.76 o 
   4   5  11     2930.16     3008.33     40.70 o 
   5   5  11      876.89      820.78     20.85 o 
   6   5  11      153.71      161.14     13.01 o 
   7   5  11      149.67      151.98     12.13 o 
   8   5  11       91.89       83.55     12.05 o 
   9   5  11     1073.00     1077.74     33.16 o 
  10   5  11      187.07      222.15     18.32 o 
  11   5  11        1.07       15.76     13.62 o 
  12   5  11      367.07      428.04     29.88 o 
  13   5  11      122.02      139.50     20.88 o 
  14   5  11       39.67       53.92     24.55 o 
   0   6  11     4897.03     4831.74    104.45 o 
   1   6  11        7.65       19.02      8.11 o 
   2   6  11     1021.40     1067.02     34.18 o 
   3   6  11      628.32      615.94     22.51 o 
   4   6  11       12.12       22.89     11.45 o 
   5   6  11      510.15      515.84     23.68 o 
   6   6  11      215.47      240.55     16.05 o 
   7   6  11      862.13      820.07     36.44 o 
   8   6  11      655.67      670.95     32.93 o 
   9   6  11      126.56      158.17     20.10 o 
  10   6  11      455.88      456.77     41.22 o 
  11   6  11       62.81       64.66     18.90 o 
  12   6  11       57.80       82.87     18.99 o 
  13   6  11       38.63       69.02     19.31 o 
   1   7  11       74.92       67.60     13.65 o 
   2   7  11      406.66      334.14     24.64 o 
   3   7  11      294.57      283.67     23.19 o 
   4   7  11      478.57      472.75     26.02 o 
   5   7  11      129.85      134.76     16.99 o 
   6   7  11      727.69      668.10     33.65 o 
   7   7  11      352.17      364.16     27.73 o 
   8   7  11      188.71      234.59     26.27 o 
   9   7  11      243.95      241.80     43.21 o 
  10   7  11       21.97        9.20     17.29 o 
  11   7  11        1.31       18.71     19.37 o 
  12   7  11        1.36       -6.12     19.51 o 
   0   8  11     1174.59     1058.78     49.04 o 
   1   8  11      255.51      271.91     28.01 o 
   2   8  11       24.11        4.17     19.15 o 
   3   8  11       16.11        0.13     12.85 o 
   4   8  11      306.63      314.31     33.25 o 
   5   8  11        0.42      -12.49     12.49 o 
   6   8  11        3.86       -5.54     14.08 o 
   7   8  11      292.75      297.10     45.05 o 
   8   8  11        2.63       44.87     22.62 o 
   9   8  11        8.07       19.71     22.30 o 
  10   8  11      107.22       49.19     25.45 o 
  11   8  11      419.29      484.76     46.61 o 
   1   9  11       90.20      125.87     30.86 o 
   2   9  11      235.83      265.71     28.77 o 
   3   9  11       50.41       66.18     18.04 o 
   4   9  11        3.44       24.54     16.09 o 
   5   9  11      553.74      614.50     38.04 o 
   6   9  11       13.26       44.75     19.07 o 
   7   9  11       14.19        1.90     23.62 o 
   8   9  11      255.82      322.68     46.96 o 
   9   9  11      198.04      197.59     33.94 o 
  10   9  11       29.98       20.38     28.20 o 
   0  10  11        7.21        0.23     30.42 o 
   1  10  11      102.66      107.30     41.19 o 
   2  10  11      132.62      140.26     22.03 o 
   3  10  11       49.03       52.72     17.93 o 
   4  10  11       72.63       95.58     22.15 o 
   5  10  11        0.31       23.13     18.78 o 
   6  10  11       26.90       61.16     24.48 o 
   7  10  11        5.89       18.53     22.15 o 
   8  10  11       77.90      101.10     32.65 o 
   1  11  11       23.06       21.48     24.33 o 
   2  11  11        0.38       34.09     28.13 o 
   3  11  11      211.91      162.78     31.07 o 
   4  11  11        6.52        2.88     27.18 o 
   5  11  11      122.96      146.57     52.55 o 
   6  11  11      413.83      648.17     86.29 o 
   0   0  12     4299.35     3949.15     70.90 o 
   1   0  12       77.41       66.39      8.19 o 
   2   0  12       72.97       55.37      8.16 o 
   3   0  12     4356.91     4474.59     62.03 o 
   4   0  12     5135.30     5124.62     66.99 o 
   5   0  12     2318.88     2484.66     51.18 o 
   6   0  12       24.99        1.64      7.54 o 
   7   0  12     1246.86     1174.06     30.02 o 
   8   0  12      142.71      138.97     14.90 o 
   9   0  12      694.96      631.55     27.38 o 
  10   0  12      193.45      217.23     18.73 o 
  11   0  12     1162.50     1140.77     34.25 o 
  12   0  12     2280.81     2267.49     47.84 o 
  13   0  12      577.31      686.68     48.55 o 
  14   0  12      380.01      366.27     62.17 o 
  15   0  12      239.05      152.02     50.19 o 
   1   1  12       26.82       34.84      6.95 o 
   2   1  12     1748.62     1642.14     25.68 o 
   3   1  12     2663.71     2539.05     28.22 o 
   4   1  12      598.15      575.97     13.45 o 
   5   1  12     2274.96     2228.28     34.83 o 
   6   1  12      111.61      121.96     10.06 o 
   7   1  12      115.12      126.48     10.55 o 
   8   1  12       54.21       43.24      8.58 o 
   9   1  12      460.21      487.21     27.76 o 
  10   1  12      712.13      731.05     28.15 o 
  11   1  12       64.84       64.62     11.66 o 
  12   1  12      151.58      134.29     14.65 o 
  13   1  12        5.31        6.49     11.56 o 
  14   1  12      293.65      344.89     24.50 o 
  15   1  12       16.42       19.65     14.39 o 
   0   2  12       88.15       76.46     10.58 o 
   1   2  12      349.44      317.74     19.01 o 
   2   2  12     1442.68     1488.51     26.60 o 
   3   2  12     2952.69     3339.45     37.43 o 
   4   2  12       16.56       17.73      6.05 o 
   5   2  12     1066.74     1105.15     21.50 o 
   6   2  12      619.46      633.72     22.69 o 
   7   2  12       72.75       88.78      8.51 o 
   8   2  12       61.59       63.00     10.52 o 
   9   2  12      452.32      471.33     21.37 o 
  10   2  12      157.42      146.70     13.21 o 
  11   2  12      249.28      216.75     17.66 o 
  12   2  12        0.71       -5.32     10.50 o 
  13   2  12       49.69       42.62     14.86 o 
  14   2  12        1.81        1.09     14.10 o 
   1   3  12      413.51      448.97     19.52 o 
   2   3  12     2219.74     2186.18     35.74 o 
   3   3  12      537.10      490.62     17.79 o 
   4   3  12      650.98      706.91     19.96 o 
   5   3  12     2997.11     2898.10     35.62 o 
   6   3  12       30.94       22.07      5.97 o 
   7   3  12      887.19      888.34     25.15 o 
   8   3  12     1464.23     1470.39     30.45 o 
   9   3  12      859.92      822.37     33.54 o 
  10   3  12      233.22      237.13     18.35 o 
  11   3  12      154.32      143.46     16.28 o 
  12   3  12      319.37      340.93     22.25 o 
  13   3  12       39.54       31.64     14.90 o 
  14   3  12      472.69      476.84     32.61 o 
   0   4  12     3890.48     3704.49     93.96 o 
   1   4  12     1922.54     2060.43     94.00 o 
   2   4  12     2162.78     2211.22     41.51 o 
   3   4  12      404.05      406.67     17.90 o 
   4   4  12      107.69       88.50      9.42 o 
   5   4  12      206.13      202.02     12.35 o 
   6   4  12      194.74      179.97     11.64 o 
   7   4  12     3743.74     3706.61     44.29 o 
   8   4  12       28.19       10.46      8.93 o 
   9   4  12        4.67       10.19     10.61 o 
  10   4  12     2404.30     2401.00     46.94 o 
  11   4  12      160.34      152.82     17.69 o 
  12   4  12      910.84      979.90     38.90 o 
  13   4  12       37.90       35.10     19.58 o 
  14   4  12       12.77       32.64     17.68 o 
   1   5  12      751.53      783.52     23.29 o 
   2   5  12      180.45      163.00     11.94 o 
   3   5  12      419.17      405.77     17.42 o 
   4   5  12     3280.59     3266.39     45.12 o 
   5   5  12        7.10       -2.53      7.54 o 
   6   5  12     2785.17     2857.07     40.65 o 
   7   5  12      114.05      105.12     11.28 o 
   8   5  12      322.07      331.64     19.34 o 
   9   5  12      189.32      190.67     17.37 o 
  10   5  12       68.26       48.86     14.19 o 
  11   5  12       29.81       44.11     15.17 o 
  12   5  12      208.67      237.77     24.80 o 
  13   5  12        0.19       -3.37     14.93 o 
   0   6  12     1007.71      917.44     33.61 o 
   1   6  12      832.66      841.41     24.90 o 
   2   6  12      600.16      587.92     28.87 o 
   3   6  12     1260.03     1255.00     31.84 o 
   4   6  12      279.43      259.61     16.90 o 
   5   6  12       33.36       25.06     10.61 o 
   6   6  12      736.13      761.84     27.64 o 
   7   6  12      236.98      237.23     18.74 o 
   8   6  12      656.46      642.15     32.57 o 
   9   6  12      375.66      377.59     27.18 o 
  10   6  12       72.30       34.46     17.31 o 
  11   6  12       24.92       28.67     15.36 o 
  12   6  12       15.38       28.97     16.44 o 
  13   6  12      201.85      217.94     25.78 o 
   1   7  12       23.85       18.23     17.40 o 
   2   7  12      787.35      836.53     43.36 o 
   3   7  12      264.34      302.66     24.52 o 
   4   7  12       64.06       54.38     14.52 o 
   5   7  12      131.18      136.28     17.78 o 
   6   7  12      736.42      756.38     36.32 o 
   7   7  12      797.19      876.94     33.66 o 
   8   7  12       19.92       24.68     16.28 o 
   9   7  12      674.63      754.06     39.82 o 
  10   7  12       95.74      101.81     21.87 o 
  11   7  12      125.11      177.60     26.05 o 
  12   7  12      222.10      231.08     45.85 o 
   0   8  12     1204.13     1316.07     78.58 o 
   1   8  12       35.20        0.42     18.12 o 
   2   8  12      166.60      127.54     22.67 o 
   3   8  12      114.42      118.57     17.63 o 
   4   8  12        0.07      -12.78     12.78 o 
   5   8  12        1.03       -5.52     14.23 o 
   6   8  12       83.39       58.65     17.40 o 
   7   8  12       22.00       66.19     24.89 o 
   8   8  12        0.99       18.99     25.87 o 
   9   8  12       15.94       15.25     23.26 o 
  10   8  12      192.74      234.70     44.98 o 
  11   8  12       13.23       24.87     29.49 o 
   1   9  12        2.16       -9.97     18.44 o 
   2   9  12        9.52       -7.80     17.05 o 
   3   9  12        2.64       10.14     15.11 o 
   4   9  12      719.51      769.55     38.68 o 
   5   9  12        6.25       -8.16     16.42 o 
   6   9  12      233.72      253.16     33.65 o 
   7   9  12       65.09       12.95     25.99 o 
   8   9  12        1.47        1.37     23.21 o 
   9   9  12      143.46      184.88     34.20 o 
   0  10  12      113.42      121.67     40.98 o 
   1  10  12       14.91       27.24     22.76 o 
   2  10  12      113.15      131.06     23.67 o 
   3  10  12        1.63      -10.15     15.81 o 
   4  10  12       60.77       89.24     22.00 o 
   5  10  12        1.28        1.67     19.11 o 
   6  10  12      171.63      177.78     40.59 o 
   7  10  12       27.11       40.09     25.65 o 
   8  10  12      197.09      333.86     97.03 o 
   1  11  12        0.48       19.75     20.56 o 
   2  11  12      175.54      172.54     31.84 o 
   3  11  12       15.50       37.84     26.16 o 
   4  11  12       11.73       -3.05     24.27 o 
   5  11  12        0.79       74.62     45.18 o 
   1   1  13     2336.39     2385.09     33.37 o 
   2   1  13     2654.35     2699.33     34.90 o 
   3   1  13       25.87       15.68      5.11 o 
   4   1  13      871.09      922.36     22.34 o 
   5   1  13     1025.61     1026.09     26.26 o 
   6   1  13      549.55      587.04     23.69 o 
   7   1  13      495.83      489.48     19.20 o 
   8   1  13      137.65      174.93     18.27 o 
   9   1  13        1.72       -4.72      9.29 o 
  10   1  13        6.60        9.95      9.78 o 
  11   1  13       40.58       27.01     10.73 o 
  12   1  13        2.53       -4.40     12.23 o 
  13   1  13       86.25       77.94     14.72 o 
  14   1  13      145.44      154.05     18.55 o 
   0   2  13     4008.43     4067.97     68.06 o 
   1   2  13      383.34      402.36     18.73 o 
   2   2  13      788.11      785.90     22.86 o 
   3   2  13     3578.64     3533.93     42.23 o 
   4   2  13     2567.18     2577.37     48.50 o 
   5   2  13      435.93      414.23     15.17 o 
   6   2  13       95.58       99.83     11.02 o 
   7   2  13     2638.76     2551.18     35.54 o 
   8   2  13      156.23      174.94     13.73 o 
   9   2  13      646.79      674.81     24.47 o 
  10   2  13       18.78       24.39     10.93 o 
  11   2  13      156.91      151.32     16.13 o 
  12   2  13        3.55        4.66     11.32 o 
  13   2  13       12.70      -10.67     13.08 o 
  14   2  13       11.99       -1.06     14.24 o 
   1   3  13        3.10        2.80      8.26 o 
   2   3  13      315.44      348.80     17.55 o 
   3   3  13     3186.13     3001.85     44.44 o 
   4   3  13      656.56      654.44     23.82 o 
   5   3  13     3970.44     3903.08     44.51 o 
   6   3  13        3.87       -3.46      6.04 o 
   7   3  13     1160.68     1066.30     21.27 o 
   8   3  13        9.73       -6.42      8.89 o 
   9   3  13      115.94      113.70     15.17 o 
  10   3  13        3.18        2.91     11.13 o 
  11   3  13        3.42        6.97     11.25 o 
  12   3  13       75.04       69.59     14.84 o 
  13   3  13      185.41      198.79     21.14 o 
  14   3  13        2.29        4.85     16.50 o 
   0   4  13      146.30      130.96     20.92 o 
   1   4  13      190.40      213.08     27.18 o 
   2   4  13      370.30      388.74     19.74 o 
   3   4  13      217.04      215.71     14.29 o 
   4   4  13      118.19      123.01     12.83 o 
   5   4  13      671.83      647.48     20.40 o 
   6   4  13     1859.88     1869.55     31.81 o 
   7   4  13     1132.01     1103.76     29.39 o 
   8   4  13      126.50      131.85     15.25 o 
   9   4  13       29.00       29.52     12.12 o 
  10   4  13        0.91        8.36     12.14 o 
  11   4  13       91.88       72.80     14.84 o 
  12   4  13       14.43       -8.84     18.84 o 
  13   4  13       12.32        7.66     14.29 o 
   1   5  13      163.54      171.13     13.47 o 
   2   5  13     1534.72     1531.46     29.91 o 
   3   5  13      435.39      436.38     18.76 o 
   4   5  13      841.84      889.85     29.53 o 
   5   5  13     1448.60     1461.21     26.92 o 
   6   5  13     1019.98     1019.69     26.14 o 
   7   5  13      572.14      648.62     24.13 o 
   8   5  13        7.43        6.53     10.26 o 
   9   5  13        0.20        2.65     11.23 o 
  10   5  13       30.69       19.76     12.23 o 
  11   5  13      223.30      273.44     23.22 o 
  12   5  13        2.41       15.33     15.31 o 
  13   5  13       75.65       92.68     19.39 o 
   0   6  13       25.22       23.52     12.79 o 
   1   6  13       98.63      128.38     15.31 o 
   2   6  13       45.25       40.27     11.01 o 
   3   6  13     2295.30     2337.88     43.50 o 
   4   6  13     2080.88     2127.26     45.77 o 
   5   6  13        0.39       -9.50      9.50 o 
   6   6  13      381.70      363.27     20.07 o 
   7   6  13      666.01      684.56     32.79 o 
   8   6  13      105.03       98.25     17.74 o 
   9   6  13      811.16      934.98     41.14 o 
  10   6  13       61.24       62.92     16.17 o 
  11   6  13      220.61      268.09     26.09 o 
  12   6  13       12.69       -2.15     15.90 o 
   1   7  13      267.69      264.08     29.90 o 
   2   7  13      615.49      620.65     36.46 o 
   3   7  13      921.95      961.64     49.59 o 
   4   7  13      757.49      755.99     33.20 o 
   5   7  13      861.32      853.16     35.13 o 
   6   7  13      232.65      221.60     23.06 o 
   7   7  13       12.22       18.09     14.84 o 
   8   7  13        7.30        9.00     15.87 o 
   9   7  13       23.38       18.89     17.17 o 
  10   7  13       21.12       25.50     18.91 o 
  11   7  13        0.11      -17.33     17.33 o 
   0   8  13      897.76      891.41     69.31 o 
   1   8  13      447.04      488.09     38.18 o 
   2   8  13      263.07      195.32     25.46 o 
   3   8  13       24.14       34.24     14.73 o 
   4   8  13      303.29      316.05     43.19 o 
   5   8  13      988.90     1041.91     43.63 o 
   6   8  13      169.47      146.92     23.81 o 
   7   8  13       85.55      113.35     39.29 o 
   8   8  13        1.44       35.05     24.71 o 
   9   8  13        2.52      -21.19     21.19 o 
  10   8  13       17.20       39.18     26.75 o 
   1   9  13      352.77      308.60     35.20 o 
   2   9  13      114.39      147.58     30.39 o 
   3   9  13      482.90      572.77     34.80 o 
   4   9  13       39.24       38.09     19.30 o 
   5   9  13       24.21       18.96     18.52 o 
   6   9  13      126.25      138.80     39.05 o 
   7   9  13      140.47      134.44     40.00 o 
   8   9  13       14.01       31.73     25.76 o 
   9   9  13       20.69       -5.84     23.29 o 
   0  10  13       36.63        8.19     31.38 o 
   1  10  13       84.69      111.98     28.41 o 
   2  10  13       41.61       32.48     20.97 o 
   3  10  13      148.16      119.99     30.50 o 
   4  10  13       63.12       87.11     30.17 o 
   5  10  13       25.22       12.54     20.36 o 
   6  10  13        0.06       -3.17     23.42 o 
   7  10  13      115.06      123.67     36.90 o 
   1  11  13        6.52       15.15     24.24 o 
   2  11  13      158.66      222.31     31.79 o 
   3  11  13      516.93      606.06     56.29 o 
   4  11  13      121.52      124.77     36.27 o 
   0   0  14      565.28      451.16     84.29 o 
   1   0  14      903.94      843.53     26.47 o 
   2   0  14     2166.21     2018.64     45.57 o 
   3   0  14       93.06      122.72     12.25 o 
   4   0  14        8.74       -6.98      6.98 o 
   5   0  14      450.84      488.55     20.97 o 
   6   0  14       48.71       47.16      9.49 o 
   7   0  14        6.95       -2.17      9.51 o 
   8   0  14      117.93      145.56     28.78 o 
   9   0  14        2.73       -7.44     10.35 o 
  10   0  14     1621.08     1550.67     41.72 o 
  11   0  14      924.22      840.31     35.45 o 
  12   0  14      644.81      624.19     39.00 o 
  13   0  14      141.21      155.10     35.13 o 
  14   0  14        8.82       21.11     27.20 o 
   1   1  14       49.78       38.83      7.11 o 
   2   1  14      103.19      109.66      9.66 o 
   3   1  14      981.81      988.03     20.15 o 
   4   1  14      538.47      513.10     15.14 o 
   5   1  14      636.96      603.19     17.86 o 
   6   1  14      429.38      404.05     15.67 o 
   7   1  14       39.23       42.10     10.05 o 
   8   1  14     2375.33     2216.20     40.36 o 
   9   1  14      121.33      132.25     13.76 o 
  10   1  14       91.40       93.12     13.16 o 
  11   1  14        1.97        2.87     13.58 o 
  12   1  14       90.25       81.26     13.56 o 
  13   1  14      531.50      580.12     29.88 o 
  14   1  14        2.30        0.75     21.94 o 
   0   2  14     2791.51     2896.45     69.44 o 
   1   2  14        0.45       -0.93      5.63 o 
   2   2  14      221.58      183.34     18.84 o 
   3   2  14      183.17      212.88     13.68 o 
   4   2  14       82.13       66.27      8.34 o 
   5   2  14       34.76       41.36      8.91 o 
   6   2  14       12.54        7.80      6.94 o 
   7   2  14      651.20      656.19     25.56 o 
   8   2  14      453.54      407.50     20.28 o 
   9   2  14       56.04       47.96     13.03 o 
  10   2  14      486.33      496.55     24.25 o 
  11   2  14       14.45        9.60     10.95 o 
  12   2  14       35.87       47.20     13.03 o 
  13   2  14       54.35       73.88     17.09 o 
  14   2  14        0.26       -2.14     14.24 o 
   1   3  14      368.25      354.26     20.02 o 
   2   3  14       45.85       55.37      9.41 o 
   3   3  14     1768.47     1792.69     38.27 o 
   4   3  14     1188.55     1117.94     23.02 o 
   5   3  14       81.97       74.29      8.49 o 
   6   3  14       54.00       46.09      8.19 o 
   7   3  14       21.10       34.46      8.80 o 
   8   3  14      118.22      116.01      9.79 o 
   9   3  14      659.03      664.75     27.61 o 
  10   3  14      270.56      280.08     20.40 o 
  11   3  14        0.00       12.04     12.05 o 
  12   3  14        0.34        3.67     12.41 o 
  13   3  14      414.37      471.79     29.10 o 
  14   3  14      134.01      179.45     22.97 o 
   0   4  14      230.21      219.26     26.01 o 
   1   4  14     4021.06     3966.17     66.76 o 
   2   4  14        1.59        3.71      7.06 o 
   3   4  14      456.96      456.16     20.18 o 
   4   4  14      963.94      977.04     32.58 o 
   5   4  14     1492.62     1476.96     28.62 o 
   6   4  14       55.51       56.75     10.12 o 
   7   4  14       47.09       49.88     11.53 o 
   8   4  14       20.09       18.49     10.39 o 
   9   4  14      329.45      329.08     21.21 o 
  10   4  14      718.65      703.76     30.16 o 
  11   4  14     1505.84     1534.47     42.52 o 
  12   4  14      480.63      524.87     31.80 o 
  13   4  14       68.34       67.42     18.03 o 
   1   5  14      374.32      398.19     20.42 o 
   2   5  14      214.54      228.29     17.84 o 
   3   5  14     1566.37     1513.37     31.42 o 
   4   5  14      128.53      113.83     12.70 o 
   5   5  14     3827.34     3734.23     57.97 o 
   6   5  14       64.29       70.66     11.30 o 
   7   5  14       18.82       11.99     11.13 o 
   8   5  14       34.95       37.85     12.94 o 
   9   5  14      262.76      260.12     19.87 o 
  10   5  14        3.78        7.78     12.45 o 
  11   5  14       51.63       34.59     15.88 o 
  12   5  14        1.01       18.20     16.02 o 
  13   5  14       54.93       51.63     18.60 o 
   0   6  14       39.00       89.76     22.24 o 
   1   6  14        6.80        1.46     13.74 o 
   2   6  14        9.33       11.88     13.13 o 
   3   6  14      710.49      671.44     30.37 o 
   4   6  14      628.49      672.09     39.15 o 
   5   6  14      881.29      873.42     46.51 o 
   6   6  14       88.38       73.81     14.27 o 
   7   6  14      192.84      171.91     18.16 o 
   8   6  14       54.30       52.92     16.60 o 
   9   6  14      164.22      181.92     20.63 o 
  10   6  14       43.05       46.71     17.29 o 
  11   6  14       25.89       30.49     17.47 o 
  12   6  14      180.86      202.02     24.41 o 
   1   7  14      282.96      314.27     40.63 o 
   2   7  14        1.52       11.91     18.81 o 
   3   7  14        4.90       11.88     14.96 o 
   4   7  14       16.84       23.73     14.55 o 
   5   7  14       67.38       62.51     15.96 o 
   6   7  14       22.48       31.83     16.87 o 
   7   7  14        1.80      -14.84     18.05 o 
   8   7  14       96.69      119.67     21.60 o 
   9   7  14      146.86      133.55     23.29 o 
  10   7  14      195.36      231.65     28.22 o 
  11   7  14       11.45       16.17     20.17 o 
   0   8  14      739.10      846.17     69.92 o 
   1   8  14      619.69      595.23     51.16 o 
   2   8  14       22.82       43.41     21.72 o 
   3   8  14       31.79       30.03     18.75 o 
   4   8  14        1.95        5.61     15.71 o 
   5   8  14       61.50       41.09     19.74 o 
   6   8  14       17.83       10.31     17.78 o 
   7   8  14      241.66      239.25     34.10 o 
   8   8  14       31.59        9.81     30.50 o 
   9   8  14       75.18       40.27     33.47 o 
  10   8  14      111.98      114.75     32.15 o 
   1   9  14       65.97       55.57     24.05 o 
   2   9  14      179.78      153.47     32.17 o 
   3   9  14      250.93      240.68     26.01 o 
   4   9  14      225.74      212.98     29.52 o 
   5   9  14      466.33      522.78     37.96 o 
   6   9  14      195.48      262.48     36.79 o 
   7   9  14      221.65      258.20     36.95 o 
   8   9  14       12.49       20.05     24.06 o 
   0  10  14      220.96      252.84     48.98 o 
   1  10  14        0.05        3.09     23.12 o 
   2  10  14       75.61       97.60     23.62 o 
   3  10  14      336.59      399.66     37.90 o 
   4  10  14       46.90       34.55     22.01 o 
   5  10  14       31.31       26.25     25.30 o 
   6  10  14       73.79      103.13     35.91 o 
   1  11  14       71.16       94.06     33.26 o 
   2  11  14      100.61      150.01     29.52 o 
   3  11  14       58.68      106.23     33.50 o 
   1   1  15       75.54       76.23     10.16 o 
   2   1  15      429.38      412.33     17.68 o 
   3   1  15     2212.73     2233.57     31.76 o 
   4   1  15      451.97      447.21     16.63 o 
   5   1  15      275.02      280.56     15.53 o 
   6   1  15     1544.28     1502.00     31.61 o 
   7   1  15        7.06       -6.85      8.29 o 
   8   1  15       60.82       80.31     11.87 o 
   9   1  15      824.80      764.07     26.62 o 
  10   1  15      112.66      133.87     14.52 o 
  11   1  15      119.21      134.05     15.70 o 
  12   1  15        3.73       -1.03     11.14 o 
  13   1  15        0.25       -3.65     18.46 o 
  14   1  15        1.94      -19.50     19.50 o 
   0   2  15      158.03      183.75     21.12 o 
   1   2  15     3946.25     4060.64     63.91 o 
   2   2  15      281.37      308.72     23.45 o 
   3   2  15      265.60      231.46     15.18 o 
   4   2  15      653.64      608.75     19.47 o 
   5   2  15      777.73      783.70     20.82 o 
   6   2  15      510.79      565.54     19.06 o 
   7   2  15      457.15      449.61     21.27 o 
   8   2  15     3327.10     3354.45     80.19 o 
   9   2  15       94.78       67.79     13.18 o 
  10   2  15      615.27      619.91     30.88 o 
  11   2  15        5.64        4.33     11.30 o 
  12   2  15       17.53        7.54     12.09 o 
  13   2  15       16.27       17.52     14.58 o 
  14   2  15        0.87       32.33     24.24 o 
   1   3  15        0.39       -3.32      7.85 o 
   2   3  15      648.41      633.33     32.93 o 
   3   3  15      247.58      259.57     21.28 o 
   4   3  15     1762.42     1647.80     28.49 o 
   5   3  15      195.14      179.22     11.76 o 
   6   3  15     3306.79     3284.37     48.75 o 
   7   3  15      172.12      156.23     11.33 o 
   8   3  15      637.42      596.18     21.11 o 
   9   3  15      163.80      163.38     16.44 o 
  10   3  15        0.73      -10.90     10.90 o 
  11   3  15        7.21       15.46     12.83 o 
  12   3  15      210.81      203.89     21.65 o 
  13   3  15        1.71       18.41     15.17 o 
   0   4  15      843.84      856.07     46.07 o 
   1   4  15       55.88       44.36     11.06 o 
   2   4  15      146.35      131.68     13.39 o 
   3   4  15      302.36      296.87     17.35 o 
   4   4  15        8.84        0.77      9.16 o 
   5   4  15      135.47      131.99     12.53 o 
   6   4  15       17.14       23.67      9.15 o 
   7   4  15      253.66      256.27     15.46 o 
   8   4  15      105.53       83.10     13.13 o 
   9   4  15        0.83        7.78     12.32 o 
  10   4  15       61.04       43.86     14.09 o 
  11   4  15      217.30      243.35     21.48 o 
  12   4  15       44.27       46.60     16.97 o 
  13   4  15        2.66       11.96     15.70 o 
   1   5  15      194.90      205.11     18.33 o 
   2   5  15      129.69      172.77     16.09 o 
   3   5  15      440.08      465.96     21.73 o 
   4   5  15     1291.85     1338.53     31.86 o 
   5   5  15      310.21      301.42     17.99 o 
   6   5  15     1252.64     1325.48     30.97 o 
   7   5  15      221.52      197.71     16.24 o 
   8   5  15        2.48        0.49     12.45 o 
   9   5  15       65.96       31.92     16.28 o 
  10   5  15      330.57      373.14     27.76 o 
  11   5  15        8.45        9.21     14.99 o 
  12   5  15       60.80       35.95     17.00 o 
   0   6  15      130.62      154.85     35.73 o 
   1   6  15     1134.09     1114.25     43.34 o 
   2   6  15      984.66      955.28     41.71 o 
   3   6  15      116.61      100.25     17.69 o 
   4   6  15      517.82      541.09     26.55 o 
   5   6  15      139.02      130.62     16.94 o 
   6   6  15      579.17      559.56     30.25 o 
   7   6  15        0.02       25.24     14.27 o 
   8   6  15      715.75      730.06     34.85 o 
   9   6  15       19.80       -1.69     14.27 o 
  10   6  15      287.79      319.02     32.76 o 
  11   6  15       19.46       26.61     17.47 o 
   1   7  15       20.43        8.38     20.02 o 
   2   7  15      337.17      414.05     35.41 o 
   3   7  15       72.87       57.91     17.68 o 
   4   7  15      279.45      277.26     23.05 o 
   5   7  15       32.16       26.46     14.69 o 
   6   7  15       60.06       29.59     17.23 o 
   7   7  15       12.99       13.42     19.64 o 
   8   7  15       48.68       47.42     22.21 o 
   9   7  15       87.76      102.16     21.53 o 
  10   7  15       38.22       59.53     21.15 o 
  11   7  15        5.52        1.21     27.76 o 
   0   8  15      307.02      341.45     56.33 o 
   1   8  15       25.18      -18.82     19.61 o 
   2   8  15       81.41       96.44     25.26 o 
   3   8  15        8.40       -3.05     16.49 o 
   4   8  15      564.27      491.37     32.39 o 
   5   8  15       45.36       23.03     18.73 o 
   6   8  15      105.71      115.86     23.61 o 
   7   8  15       51.59       50.01     26.28 o 
   8   8  15       41.87       -5.96     23.35 o 
   9   8  15        1.41        3.92     23.98 o 
   1   9  15       59.80       60.32     25.34 o 
   2   9  15      268.21      251.68     33.60 o 
   3   9  15        4.92       18.35     19.25 o 
   4   9  15       85.81       93.19     25.09 o 
   5   9  15        0.17       -2.54     19.36 o 
   6   9  15      101.15      104.39     29.87 o 
   7   9  15       53.12       41.76     26.72 o 
   8   9  15       22.47       38.52     31.66 o 
   0  10  15       89.79      125.52     43.25 o 
   1  10  15       39.62       17.87     23.63 o 
   2  10  15      413.21      463.46     42.49 o 
   3  10  15       10.81       -5.03     22.05 o 
   4  10  15       47.33       44.66     26.04 o 
   5  10  15       31.39       45.43     30.43 o 
   6  10  15       81.34       49.02     33.83 o 
   1  11  15        0.75      -16.97     25.55 o 
   0   0  16     1951.26     1939.58     61.15 o 
   1   0  16     1393.96     1234.45     89.26 o 
   2   0  16      835.20      869.05     29.19 o 
   3   0  16      996.08     1029.47     36.09 o 
   4   0  16      187.82      186.99     16.81 o 
   5   0  16      665.43      674.59     24.84 o 
   6   0  16      361.04      357.55     22.28 o 
   7   0  16      120.77       84.76     13.87 o 
   8   0  16      866.17      879.94     43.74 o 
   9   0  16       19.07       21.86     11.96 o 
  10   0  16     1327.97     1423.62     63.05 o 
  11   0  16     1152.85     1195.70    116.29 o 
  12   0  16       23.05       12.65     24.52 o 
  13   0  16       32.17       56.48     31.48 o 
   1   1  16      174.98      198.27     14.66 o 
   2   1  16     1143.85     1188.25     24.54 o 
   3   1  16     2648.88     2552.12     37.84 o 
   4   1  16      554.70      532.14     18.43 o 
   5   1  16      386.66      361.82     19.77 o 
   6   1  16      518.84      496.78     21.43 o 
   7   1  16      168.57      169.93     14.47 o 
   8   1  16      175.63      149.41     14.50 o 
   9   1  16      526.83      568.56     24.38 o 
  10   1  16       22.42       15.05     14.52 o 
  11   1  16      151.86      158.20     16.78 o 
  12   1  16      263.67      241.58     19.04 o 
  13   1  16      283.22      272.58     21.22 o 
   0   2  16      334.45      434.37     25.45 o 
   1   2  16      103.31       93.44      9.72 o 
   2   2  16        2.48       -2.90      6.22 o 
   3   2  16      128.68      148.34     13.83 o 
   4   2  16     2667.29     2641.32     51.33 o 
   5   2  16      259.53      268.26     14.09 o 
   6   2  16      178.27      202.06     13.93 o 
   7   2  16      471.16      443.73     22.05 o 
   8   2  16       35.30       33.95     12.09 o 
   9   2  16        5.34       -7.47     10.72 o 
  10   2  16      258.09      244.30     19.36 o 
  11   2  16      150.31      109.83     15.66 o 
  12   2  16        7.59        7.54     12.47 o 
  13   2  16       42.30       70.24     17.25 o 
   1   3  16      451.41      364.99     20.08 o 
   2   3  16     1935.88     1822.83     50.88 o 
   3   3  16     1012.75      985.26     28.95 o 
   4   3  16     2532.60     2465.66     41.56 o 
   5   3  16      168.33      188.78     12.21 o 
   6   3  16      234.81      236.38     15.00 o 
   7   3  16      189.91      210.24     12.72 o 
   8   3  16        4.03        6.15     10.08 o 
   9   3  16       70.03       67.54     14.46 o 
  10   3  16        0.24       -0.44     11.01 o 
  11   3  16       15.30       20.08     13.11 o 
  12   3  16      101.54      100.99     16.43 o 
  13   3  16      128.45      163.37     21.18 o 
   0   4  16     2982.21     2786.07     89.22 o 
   1   4  16      559.06      568.75     27.24 o 
   2   4  16     1499.43     1419.16     43.46 o 
   3   4  16        0.34        1.71      9.13 o 
   4   4  16       36.03       29.88     10.39 o 
   5   4  16     1162.35     1172.85     35.00 o 
   6   4  16      668.62      710.65     23.85 o 
   7   4  16        6.67        3.26      8.78 o 
   8   4  16      572.17      608.44     27.78 o 
   9   4  16       60.52       35.31     13.79 o 
  10   4  16      295.66      288.34     22.15 o 
  11   4  16      381.90      430.77     25.73 o 
  12   4  16      109.21      129.82     25.33 o 
   1   5  16      154.60      139.15     24.45 o 
   2   5  16      137.87      131.31     15.47 o 
   3   5  16       15.29       30.09     11.53 o 
   4   5  16      742.91      797.12     32.25 o 
   5   5  16      150.96      168.85     16.35 o 
   6   5  16       17.46       14.61     10.17 o 
   7   5  16        0.21      -10.00     10.00 o 
   8   5  16      412.50      402.51     28.06 o 
   9   5  16       77.57       72.00     14.64 o 
  10   5  16       31.75       53.07     14.93 o 
  11   5  16        4.69        1.61     14.80 o 
  12   5  16      225.77      168.64     22.26 o 
   0   6  16      957.51      944.90    111.01 o 
   1   6  16     2453.43     2356.39     67.78 o 
   2   6  16       89.65       86.19     22.71 o 
   3   6  16      140.99      139.25     21.71 o 
   4   6  16      377.00      377.90     27.36 o 
   5   6  16       48.40       57.31     16.14 o 
   6   6  16      288.40      301.98     27.79 o 
   7   6  16        0.04        6.02     16.73 o 
   8   6  16        0.22        1.23     15.42 o 
   9   6  16        8.39       20.32     15.43 o 
  10   6  16        1.37        9.31     15.61 o 
  11   6  16       29.92       34.33     18.35 o 
   1   7  16     1418.54     1517.34     60.70 o 
   2   7  16      848.40      836.76     47.71 o 
   3   7  16      731.04      770.05     46.14 o 
   4   7  16        6.82        4.84     14.70 o 
   5   7  16        0.87      -14.97     14.97 o 
   6   7  16      394.22      401.03     30.75 o 
   7   7  16       81.82       57.44     31.10 o 
   8   7  16       39.61        7.13     20.61 o 
   9   7  16       53.59       43.07     20.62 o 
  10   7  16       57.27       58.69     22.37 o 
   0   8  16       84.71       82.58     35.34 o 
   1   8  16      700.26      839.96     50.69 o 
   2   8  16       58.55       82.93     25.26 o 
   3   8  16        0.13      -17.92     19.05 o 
   4   8  16      451.82      463.33     32.62 o 
   5   8  16       19.18       21.07     19.86 o 
   6   8  16      170.66      236.84     39.17 o 
   7   8  16        1.46      -22.18     22.60 o 
   8   8  16       82.99      123.03     31.91 o 
   9   8  16        1.13      -23.81     23.81 o 
   1   9  16       20.23       31.13     23.30 o 
   2   9  16       72.91       77.73     61.25 o 
   3   9  16        3.94       24.53     19.74 o 
   4   9  16       29.88       52.10     21.93 o 
   5   9  16      295.02      320.58     39.46 o 
   6   9  16      490.98      590.16     50.47 o 
   7   9  16       26.12       92.77     36.48 o 
   0  10  16        1.79        6.82     57.15 o 
   1  10  16       63.30       73.54     27.47 o 
   2  10  16       65.42       64.63     27.27 o 
   3  10  16      258.17      281.49     47.36 o 
   4  10  16      282.71      318.08     38.08 o 
   5  10  16       99.19       79.91     36.06 o 
   1   1  17      243.40      224.39     13.15 o 
   2   1  17      214.74      193.33     13.25 o 
   3   1  17      394.47      396.71     17.83 o 
   4   1  17      497.93      513.58     20.39 o 
   5   1  17     1057.07      963.62     29.50 o 
   6   1  17      284.19      280.92     17.53 o 
   7   1  17      288.93      264.56     20.22 o 
   8   1  17      310.22      326.55     18.98 o 
   9   1  17      303.38      363.62     37.70 o 
  10   1  17      291.05      281.47     20.33 o 
  11   1  17       20.34       15.02     12.20 o 
  12   1  17       34.76       18.48     12.43 o 
  13   1  17        6.55       13.88     19.33 o 
   0   2  17     1126.26     1035.00     77.27 o 
   1   2  17      476.90      532.45     19.38 o 
   2   2  17      168.98      167.62     12.20 o 
   3   2  17     2644.95     2479.31     55.58 o 
   4   2  17      109.75      116.56     12.80 o 
   5   2  17      545.94      545.44     23.66 o 
   6   2  17     1096.06     1070.02     28.39 o 
   7   2  17     1205.00     1173.11     48.18 o 
   8   2  17       94.85       85.28     14.43 o 
   9   2  17      319.85      308.12     22.11 o 
  10   2  17      391.81      430.42     23.93 o 
  11   2  17      156.82      133.26     16.98 o 
  12   2  17      421.24      477.09     41.71 o 
  13   2  17       46.64       35.23     16.96 o 
   1   3  17        7.85       11.03      9.49 o 
   2   3  17      173.86      136.73     13.28 o 
   3   3  17      356.88      353.72     18.45 o 
   4   3  17      490.04      481.06     20.20 o 
   5   3  17     4550.27     4438.56     52.86 o 
   6   3  17        4.40        2.32      7.95 o 
   7   3  17      143.29      148.17     11.89 o 
   8   3  17       67.07       61.32     10.32 o 
   9   3  17       91.04       89.77     15.12 o 
  10   3  17        0.11       -9.57     11.51 o 
  11   3  17        2.12       16.59     13.64 o 
  12   3  17       87.69       82.47     25.13 o 
   0   4  17      349.33      370.46     37.00 o 
   1   4  17       12.07       20.42     14.59 o 
   2   4  17      135.72      154.56     15.58 o 
   3   4  17       28.29       37.00     11.00 o 
   4   4  17     1119.79     1033.14     44.91 o 
   5   4  17        4.81       -4.18      9.44 o 
   6   4  17        2.66       -2.60      9.21 o 
   7   4  17      583.79      580.06     22.76 o 
   8   4  17      224.83      237.06     19.25 o 
   9   4  17        3.13      -10.19     11.85 o 
  10   4  17       15.62        6.23     13.08 o 
  11   4  17      362.78      355.20     25.97 o 
  12   4  17       36.92       51.56     18.21 o 
   1   5  17        3.00        6.60     11.86 o 
   2   5  17      284.61      252.64     20.90 o 
   3   5  17      534.26      559.90     30.26 o 
   4   5  17       28.27       34.82     12.26 o 
   5   5  17     1503.89     1507.49     38.85 o 
   6   5  17      406.77      390.26     22.52 o 
   7   5  17       36.31       29.22     12.53 o 
   8   5  17      338.69      327.71     23.61 o 
   9   5  17      184.02      181.47     19.33 o 
  10   5  17      407.41      440.50     26.68 o 
  11   5  17      201.38      213.14     24.55 o 
   0   6  17      153.02      152.16     38.17 o 
   1   6  17      910.54     1002.84     64.09 o 
   2   6  17       79.49       43.97     21.54 o 
   3   6  17      155.87      109.44     21.59 o 
   4   6  17      105.27      110.53     19.68 o 
   5   6  17        7.10       -0.28     14.71 o 
   6   6  17       21.00       25.46     17.51 o 
   7   6  17      399.94      451.22     34.39 o 
   8   6  17       59.75       55.84     16.83 o 
   9   6  17      106.93      111.75     20.15 o 
  10   6  17      121.53      143.71     22.41 o 
  11   6  17      219.33      248.44     41.26 o 
   1   7  17       25.05       11.78     22.06 o 
   2   7  17       61.31       21.78     20.79 o 
   3   7  17       13.40       -4.48     29.44 o 
   4   7  17       74.83       82.77     18.01 o 
   5   7  17      207.78      186.23     24.28 o 
   6   7  17       49.30       37.42     19.43 o 
   7   7  17        0.61        6.86     20.97 o 
   8   7  17        3.44       -2.00     20.81 o 
   9   7  17      160.51      171.63     31.35 o 
  10   7  17       17.93       47.19     29.71 o 
   0   8  17       58.16       28.30     30.67 o 
   1   8  17        0.28      -10.65     20.96 o 
   2   8  17      316.83      278.04     33.59 o 
   3   8  17        0.69       -2.30     21.60 o 
   4   8  17      144.44      196.06     27.72 o 
   5   8  17        0.10      -18.28     18.28 o 
   6   8  17        3.87      -10.83     21.33 o 
   7   8  17       62.18       47.94     29.08 o 
   8   8  17      207.73      228.71     38.76 o 
   1   9  17       15.52      -15.70     21.96 o 
   2   9  17       22.39       25.25     24.66 o 
   3   9  17       33.69       53.67     25.00 o 
   4   9  17        4.74        6.65     22.29 o 
   5   9  17        8.30      -20.95     20.95 o 
   6   9  17       81.66      133.13     35.34 o 
   0  10  17        3.16       -8.92     34.77 o 
   1  10  17      252.46      232.39     36.41 o 
   2  10  17        0.90       25.23     30.61 o 
   3  10  17       67.43      134.78     33.34 o 
   0   0  18     3139.07     3235.42     86.86 o 
   1   0  18      256.09      311.22     24.21 o 
   2   0  18      847.19      849.95     71.60 o 
   3   0  18     4154.08     4143.72    148.28 o 
   4   0  18      695.69      721.03     35.05 o 
   5   0  18      762.75      770.22     43.06 o 
   6   0  18      173.59      172.84     18.94 o 
   7   0  18      197.83      199.14     19.99 o 
   8   0  18        0.68        0.84     14.96 o 
   9   0  18       81.33       79.25     22.74 o 
  10   0  18       11.72      -10.39     21.76 o 
  11   0  18      440.46      543.22     54.32 o 
  12   0  18      258.18      230.61     40.95 o 
  13   0  18      195.11      245.76     56.08 o 
   1   1  18     1493.13     1390.18     33.74 o 
   2   1  18     3308.03     3368.78     56.26 o 
   3   1  18       65.50       50.75     11.56 o 
   4   1  18      403.87      398.53     18.77 o 
   5   1  18      711.56      722.61     27.10 o 
   6   1  18      255.03      212.90     17.52 o 
   7   1  18      826.73      820.45     31.30 o 
   8   1  18       43.21       57.88     12.96 o 
   9   1  18        0.40       -6.45     10.68 o 
  10   1  18      438.64      402.62     23.97 o 
  11   1  18        9.64        6.97     12.37 o 
  12   1  18        6.13       22.99     12.74 o 
   0   2  18       60.18       50.97     16.83 o 
   1   2  18     1151.15     1101.11     47.44 o 
   2   2  18       11.17        8.08      9.93 o 
   3   2  18       56.46       31.61     10.67 o 
   4   2  18       73.19       89.78     12.96 o 
   5   2  18        7.96        4.07      9.36 o 
   6   2  18      394.83      385.58     19.35 o 
   7   2  18       22.35        5.39     10.08 o 
   8   2  18       36.18       39.58     12.73 o 
   9   2  18       55.45       17.49     12.27 o 
  10   2  18        1.14      -13.32     13.32 o 
  11   2  18      171.58      186.77     18.93 o 
  12   2  18      130.40      136.46     17.75 o 
   1   3  18      398.19      391.25     26.44 o 
   2   3  18       37.98       46.56     10.92 o 
   3   3  18      726.02      676.46     23.52 o 
   4   3  18      713.68      827.23     32.95 o 
   5   3  18      293.36      268.40     17.37 o 
   6   3  18      607.77      604.37     23.90 o 
   7   3  18      339.02      371.93     19.68 o 
   8   3  18       44.34       29.20     12.03 o 
   9   3  18        2.49       11.74     14.20 o 
  10   3  18        3.32       -4.46     12.66 o 
  11   3  18       12.39       24.46     13.99 o 
  12   3  18      202.64      207.08     28.97 o 
   0   4  18      493.90      562.47     44.20 o 
   1   4  18       21.65       17.87     11.67 o 
   2   4  18      219.99      228.09     18.51 o 
   3   4  18     1317.67     1339.25     36.14 o 
   4   4  18        1.42        6.92     13.64 o 
   5   4  18      403.43      423.97     21.47 o 
   6   4  18      245.23      261.06     17.51 o 
   7   4  18      336.64      337.12     20.22 o 
   8   4  18        4.73      -10.94     11.06 o 
   9   4  18      305.10      320.58     22.95 o 
  10   4  18      179.36      184.56     19.91 o 
  11   4  18      201.26      237.45     21.55 o 
   1   5  18       21.26       16.09     12.85 o 
   2   5  18        5.76      -10.76     10.76 o 
   3   5  18       21.68       10.58     12.82 o 
   4   5  18      325.52      326.16     26.94 o 
   5   5  18     1180.88     1120.08     37.51 o 
   6   5  18        1.53       -7.81     11.32 o 
   7   5  18        1.34      -13.57     14.77 o 
   8   5  18      107.56       86.33     15.47 o 
   9   5  18        0.60      -12.40     12.40 o 
  10   5  18        1.79        9.33     13.85 o 
  11   5  18       99.48      118.08     21.61 o 
   0   6  18     1932.85     1987.09    110.19 o 
   1   6  18      287.63      286.45     32.76 o 
   2   6  18      218.49      158.82     27.28 o 
   3   6  18        0.81       -3.70     23.26 o 
   4   6  18      203.06      190.24     24.54 o 
   5   6  18      118.53      153.67     20.37 o 
   6   6  18       81.24       73.47     21.64 o 
   7   6  18        0.47       25.63     17.53 o 
   8   6  18      140.96      178.89     24.57 o 
   9   6  18       71.23       73.54     18.82 o 
  10   6  18       41.86       32.80     17.53 o 
   1   7  18       13.99        9.28     21.45 o 
   2   7  18      847.58      845.56     50.02 o 
   3   7  18      128.73      133.29     27.06 o 
   4   7  18        9.67      -12.26     15.32 o 
   5   7  18      535.54      520.90     34.87 o 
   6   7  18        3.51       -1.49     17.69 o 
   7   7  18      200.62      224.94     31.83 o 
   8   7  18        5.39      -20.30     20.30 o 
   9   7  18        3.58       27.11     23.63 o 
   0   8  18       69.64       60.96     36.35 o 
   1   8  18      102.80       65.54     24.34 o 
   2   8  18      192.00      176.21     30.56 o 
   3   8  18      181.52      211.69     31.45 o 
   4   8  18        0.68        0.44     24.33 o 
   5   8  18       17.73        3.21     20.82 o 
   6   8  18       31.37       30.42     25.72 o 
   7   8  18      104.59       84.10     31.54 o 
   1   9  18       67.34       32.45     25.00 o 
   2   9  18        0.44      -22.67     22.67 o 
   3   9  18      365.58      473.50     43.01 o 
   4   9  18      124.35      203.81     39.29 o 
   5   9  18      200.89      197.20     49.34 o 
   0  10  18       79.88       57.81     39.57 o 
   1  10  18      400.44      480.80     57.45 o 
   1   1  19      199.63      190.65     16.26 o 
   2   1  19        0.01        5.71      9.62 o 
   3   1  19       33.62       20.85     10.78 o 
   4   1  19      117.50      134.29     13.95 o 
   5   1  19       78.40       80.45     13.04 o 
   6   1  19       47.57       23.25     11.09 o 
   7   1  19      114.25       86.60     14.78 o 
   8   1  19       81.99       78.86     13.83 o 
   9   1  19       51.12       74.38     16.09 o 
  10   1  19      133.14      152.23     17.26 o 
  11   1  19       16.89        4.07     12.76 o 
  12   1  19       64.65       65.81     23.54 o 
   0   2  19     1116.78     1070.77     47.65 o 
   1   2  19      618.64      565.39     25.96 o 
   2   2  19     1337.37     1308.25     35.78 o 
   3   2  19        2.72        2.24     10.32 o 
   4   2  19        7.06        7.48      9.98 o 
   5   2  19        9.32       12.37     10.13 o 
   6   2  19       53.84       48.38     11.42 o 
   7   2  19       55.82       61.38     14.35 o 
   8   2  19       10.09        3.94     11.69 o 
   9   2  19        4.36       22.14     12.63 o 
  10   2  19      499.60      550.65     29.15 o 
  11   2  19       30.41       28.07     17.21 o 
  12   2  19      226.46      219.51     21.73 o 
   1   3  19      223.41      218.43     18.24 o 
   2   3  19     1150.52     1084.08     36.76 o 
   3   3  19       18.40       47.64     12.45 o 
   4   3  19     1351.63     1354.17     51.35 o 
   5   3  19       44.96       37.09     11.63 o 
   6   3  19      117.98      103.38     13.26 o 
   7   3  19        0.93       -8.06      9.76 o 
   8   3  19      180.91      172.93     18.57 o 
   9   3  19        0.01      -11.46     11.46 o 
  10   3  19       13.51       12.34     12.98 o 
  11   3  19        1.93        4.91     14.38 o 
   0   4  19      121.31       60.82     21.26 o 
   1   4  19        0.52        3.59     11.63 o 
   2   4  19      246.41      221.09     19.74 o 
   3   4  19      382.08      393.60     23.81 o 
   4   4  19        9.62       14.28     11.65 o 
   5   4  19      218.05      204.67     17.53 o 
   6   4  19      812.55      734.95     32.62 o 
   7   4  19      109.19       88.63     15.78 o 
   8   4  19       18.56       24.47     12.39 o 
   9   4  19       24.26        7.70     13.53 o 
  10   4  19        8.95       36.90     14.71 o 
  11   4  19       16.36       15.92     14.81 o 
   1   5  19      192.57      172.98     24.69 o 
   2   5  19       91.61      126.65     17.84 o 
   3   5  19      394.48      410.55     26.86 o 
   4   5  19        9.74       10.13     12.83 o 
   5   5  19       60.68       72.31     14.74 o 
   6   5  19      125.03      121.48     17.64 o 
   7   5  19       18.21       26.80     14.57 o 
   8   5  19      225.53      249.51     21.39 o 
   9   5  19      124.85      190.15     39.10 o 
  10   5  19       22.48       39.12     16.96 o 
   0   6  19      759.85      754.84     65.44 o 
   1   6  19      169.64      150.78     31.69 o 
   2   6  19      145.00      126.80     27.20 o 
   3   6  19        0.17        7.39     20.72 o 
   4   6  19      190.26      195.75     26.25 o 
   5   6  19       49.59       61.55     19.34 o 
   6   6  19      178.39      156.93     24.50 o 
   7   6  19       13.55       33.13     17.25 o 
   8   6  19       22.36       17.21     18.07 o 
   9   6  19        1.61       -3.51     18.20 o 
   1   7  19       14.31       17.61     21.63 o 
   2   7  19      261.04      287.20     40.30 o 
   3   7  19        1.70        1.64     20.57 o 
   4   7  19      312.50      403.49     37.90 o 
   5   7  19        7.66       15.36     24.70 o 
   6   7  19       70.93      113.98     24.01 o 
   7   7  19        9.93      -13.91     20.44 o 
   8   7  19        0.36      -19.93     19.93 o 
   0   8  19       15.90       -2.47     30.32 o 
   1   8  19       63.71       50.51     26.35 o 
   2   8  19      161.07      174.67     30.48 o 
   3   8  19      301.49      284.14     53.90 o 
   4   8  19        7.07        6.81     23.00 o 
   5   8  19       84.33       99.30     27.39 o 
   6   8  19       92.98       77.22     29.92 o 
   7   8  19       58.39       85.60     37.25 o 
   1   9  19       49.41       33.59     25.82 o 
   2   9  19       54.80       15.60     25.97 o 
   3   9  19       97.87       92.70     28.51 o 
   4   9  19       22.01       76.87     34.10 o 
   0   0  20     4253.43     4098.04    199.82 o 
   1   0  20        9.76        3.95     18.84 o 
   2   0  20     1437.62     1409.91     47.26 o 
   3   0  20       56.41       75.37     16.71 o 
   4   0  20      239.41      249.33     40.88 o 
   5   0  20        3.73        5.18     11.22 o 
   6   0  20       20.08       -2.76     14.72 o 
   7   0  20       15.51       -1.18     11.38 o 
   8   0  20      654.95      612.76     68.06 o 
   9   0  20       71.78       77.07     29.35 o 
  10   0  20        4.46       40.51     28.30 o 
  11   0  20      169.79      110.13     34.04 o 
  12   0  20        3.22       47.69     48.52 o 
   1   1  20      237.34      226.26     17.93 o 
   2   1  20      261.67      247.47     18.47 o 
   3   1  20       12.40       12.38     10.67 o 
   4   1  20     1217.66     1172.84     35.92 o 
   5   1  20      627.17      548.50     25.51 o 
   6   1  20      218.78      238.59     20.03 o 
   7   1  20      116.29      106.59     15.80 o 
   8   1  20        0.43       12.96     12.21 o 
   9   1  20       50.64       61.33     14.02 o 
  10   1  20      281.25      283.18     22.24 o 
  11   1  20        8.64       15.48     12.80 o 
   0   2  20     1966.01     1897.33     60.87 o 
   1   2  20      360.09      325.95     21.45 o 
   2   2  20      115.05      100.32     14.75 o 
   3   2  20       55.31       44.11     12.75 o 
   4   2  20        3.63        2.53     10.65 o 
   5   2  20        1.84       -5.55      9.76 o 
   6   2  20       30.13       20.54     11.45 o 
   7   2  20       55.18       62.60     13.81 o 
   8   2  20        0.69       -0.60     11.61 o 
   9   2  20       11.03        2.00     11.82 o 
  10   2  20       71.30       78.09     15.81 o 
  11   2  20        7.56       -6.58     14.34 o 
   1   3  20      330.76      366.09     26.87 o 
   2   3  20       31.09       38.98     13.11 o 
   3   3  20       33.81       45.95     12.89 o 
   4   3  20        0.80        8.58     10.84 o 
   5   3  20      103.05      109.89     14.36 o 
   6   3  20      850.50      913.62     32.09 o 
   7   3  20      449.72      475.73     22.67 o 
   8   3  20       86.29       88.37     16.03 o 
   9   3  20       14.86        7.76     13.10 o 
  10   3  20      493.51      470.69     26.85 o 
  11   3  20       34.73       36.41     16.02 o 
   0   4  20      568.70      537.54     54.27 o 
   1   4  20       19.19       14.25     12.72 o 
   2   4  20      574.61      603.38     31.08 o 
   3   4  20      191.83      168.83     17.99 o 
   4   4  20      434.02      484.27     31.40 o 
   5   4  20        0.17       -4.84     10.56 o 
   6   4  20      136.21      140.81     16.31 o 
   7   4  20       15.42       23.08     12.37 o 
   8   4  20      745.92      863.08     31.87 o 
   9   4  20      236.96      250.60     21.76 o 
  10   4  20       88.59       80.58     16.84 o 
   1   5  20       45.02       66.60     31.33 o 
   2   5  20      126.03      147.73     20.52 o 
   3   5  20       28.36       24.74     22.69 o 
   4   5  20        0.27        0.58     13.27 o 
   5   5  20      690.98      672.71     52.23 o 
   6   5  20      583.94      612.10     35.63 o 
   7   5  20       10.49        6.06     15.32 o 
   8   5  20       47.86       20.97     16.21 o 
   9   5  20        8.98       12.22     14.76 o 
  10   5  20      144.26      156.05     24.19 o 
   0   6  20      218.32      169.48     49.75 o 
   1   6  20       32.08        0.55     28.84 o 
   2   6  20       63.05        7.93     29.35 o 
   3   6  20        6.55       -7.82     21.48 o 
   4   6  20       72.22       73.96     29.33 o 
   5   6  20      107.13      119.85     24.95 o 
   6   6  20       36.83       20.32     16.31 o 
   7   6  20        6.17       -0.54     16.75 o 
   8   6  20       56.70       15.31     19.08 o 
   9   6  20        4.39       -9.94     18.40 o 
   1   7  20       11.09        8.98     22.34 o 
   2   7  20       48.88       45.04     24.91 o 
   3   7  20       48.08       44.64     25.05 o 
   4   7  20      582.94      588.46     55.95 o 
   5   7  20      202.48      221.12     41.03 o 
   6   7  20      156.55      137.76     32.04 o 
   7   7  20        1.02        6.00     22.38 o 
   0   8  20       30.96        7.83     33.67 o 
   1   8  20       66.11       52.92     26.58 o 
   2   8  20      129.51       98.63     29.46 o 
   3   8  20      103.06      138.56     30.96 o 
   4   8  20        0.89       -4.90     23.83 o 
   5   8  20        1.01       -7.72     27.47 o 
   6   8  20       38.49       41.63     38.32 o 
   1   9  20        1.78       14.76     24.79 o 
   2   9  20      132.95      179.67     34.85 o 
   3   9  20      187.73      234.36     68.25 o 
   1   1  21      234.03      269.67     20.89 o 
   2   1  21      614.19      633.77     28.13 o 
   3   1  21     1508.45     1590.49     51.90 o 
   4   1  21       95.29       65.10     14.27 o 
   5   1  21        7.85        0.80     11.00 o 
   6   1  21       56.00       30.32     12.05 o 
   7   1  21        0.59      -11.09     11.09 o 
   8   1  21        0.35       -1.85     11.86 o 
   9   1  21        0.08        5.66     12.75 o 
  10   1  21      115.00      109.56     22.39 o 
  11   1  21       26.22        6.30     18.88 o 
   0   2  21     2121.93     2026.66     64.59 o 
   1   2  21     2691.23     2676.01     53.05 o 
   2   2  21       75.50      103.44     15.29 o 
   3   2  21      112.44       72.95     14.19 o 
   4   2  21      141.34      167.52     17.62 o 
   5   2  21      457.16      465.30     24.27 o 
   6   2  21        7.34        1.13     12.86 o 
   7   2  21      190.18      216.04     22.05 o 
   8   2  21        5.72       -2.49     12.86 o 
   9   2  21      152.98      159.07     19.38 o 
  10   2  21        3.10       23.20     14.07 o 
  11   2  21      313.31      350.38     30.77 o 
   1   3  21      195.63      211.27     18.87 o 
   2   3  21      105.34      106.86     16.92 o 
   3   3  21     1143.24     1164.85     38.12 o 
   4   3  21        8.02       25.85     12.49 o 
   5   3  21      387.09      325.70     25.14 o 
   6   3  21       39.79       44.39     13.58 o 
   7   3  21        8.89       33.34     18.38 o 
   8   3  21        8.23       16.48     13.83 o 
   9   3  21       88.23       92.20     17.05 o 
  10   3  21      148.69      142.99     23.52 o 
   0   4  21       35.79       -0.10     27.14 o 
   1   4  21        2.53       -6.44     11.60 o 
   2   4  21       18.39       17.22     12.44 o 
   3   4  21      171.64      165.13     18.50 o 
   4   4  21        9.42       13.48     12.19 o 
   5   4  21      198.35      185.23     30.93 o 
   6   4  21       44.18       25.25     13.06 o 
   7   4  21        1.65       17.68     13.96 o 
   8   4  21       58.59       68.78     14.97 o 
   9   4  21        1.74       -6.22     13.52 o 
  10   4  21       18.31       30.76     15.39 o 
   1   5  21      625.11      665.57     37.57 o 
   2   5  21       51.65       85.48     18.39 o 
   3   5  21      729.82      777.03     49.59 o 
   4   5  21       22.59       45.95     19.07 o 
   5   5  21      150.38      174.26     20.18 o 
   6   5  21        2.96       41.67     16.59 o 
   7   5  21        1.67      -13.71     13.71 o 
   8   5  21        6.34        0.52     15.84 o 
   9   5  21       10.47        5.64     15.58 o 
   0   6  21       49.62       36.81     32.27 o 
   1   6  21      805.49      778.65     49.38 o 
   2   6  21        1.55      -11.85     25.04 o 
   3   6  21        0.85      -20.44     20.44 o 
   4   6  21       30.32       12.38     22.06 o 
   5   6  21      106.10       73.56     24.49 o 
   6   6  21       82.10       74.66     20.30 o 
   7   6  21       45.26       57.67     20.34 o 
   8   6  21      108.83      113.61     23.86 o 
   1   7  21        8.10      -25.68     25.68 o 
   2   7  21       82.57       43.51     31.69 o 
   3   7  21       31.37       16.90     24.17 o 
   4   7  21        1.72        3.40     24.84 o 
   5   7  21       49.21       47.50     37.39 o 
   6   7  21       52.49       70.42     30.21 o 
   0   8  21        2.41       29.18     48.93 o 
   1   8  21       43.64       -5.38     24.64 o 
   2   8  21        4.70      -16.11     24.31 o 
   3   8  21      335.94      305.42     44.82 o 
   4   8  21       14.82       41.72     30.35 o 
   0   0  22      409.44      310.02     64.14 o 
   1   0  22      391.13      390.06     47.64 o 
   2   0  22     1122.37      954.00    111.43 o 
   3   0  22      662.23      667.89     34.95 o 
   4   0  22      101.89      129.91     18.44 o 
   5   0  22        0.70      -11.70     11.70 o 
   6   0  22       83.99      103.90     29.52 o 
   7   0  22      243.37      269.06     39.21 o 
   8   0  22     1009.20     1132.94     89.02 o 
   9   0  22      555.99      725.03     64.03 o 
  10   0  22        7.80       -2.91     25.27 o 
   1   1  22      268.90      275.17     20.08 o 
   2   1  22      496.93      519.64     26.16 o 
   3   1  22      152.29      127.08     18.31 o 
   4   1  22      883.64      790.71     34.32 o 
   5   1  22      400.95      424.82     26.60 o 
   6   1  22      249.63      247.74     19.54 o 
   7   1  22       60.63       61.64     14.76 o 
   8   1  22        1.85       24.05     13.73 o 
   9   1  22        2.82       -8.91     14.47 o 
  10   1  22       45.43       15.96     23.28 o 
   0   2  22      155.21      189.75     28.54 o 
   1   2  22      518.13      530.55     28.79 o 
   2   2  22        1.47      -10.69     10.69 o 
   3   2  22      238.79      229.90     19.69 o 
   4   2  22       79.96       69.37     14.74 o 
   5   2  22       46.31       47.26     12.96 o 
   6   2  22       27.59       46.80     14.05 o 
   7   2  22       26.06       35.54     15.73 o 
   8   2  22       39.07       72.51     16.73 o 
   9   2  22       55.55       37.07     15.72 o 
  10   2  22        2.05       20.18     15.39 o 
   1   3  22      149.56      123.95     17.29 o 
   2   3  22       29.45       20.04     13.63 o 
   3   3  22        4.12       -7.16     11.09 o 
   4   3  22      641.57      633.18     31.07 o 
   5   3  22      268.04      325.82     21.83 o 
   6   3  22      495.07      503.22     26.27 o 
   7   3  22       23.53       23.79     15.94 o 
   8   3  22       97.55       92.83     18.43 o 
   9   3  22      146.51      146.76     21.27 o 
  10   3  22       81.05       80.24     24.29 o 
   0   4  22       95.61      164.92     53.45 o 
   1   4  22      153.60      130.92     18.76 o 
   2   4  22      373.95      359.47     25.05 o 
   3   4  22       95.47      103.45     16.98 o 
   4   4  22      367.90      355.43     25.49 o 
   5   4  22      147.98      107.79     16.35 o 
   6   4  22      660.75      683.48     33.60 o 
   7   4  22      615.35      669.64     33.96 o 
   8   4  22       55.05       69.92     16.81 o 
   9   4  22      198.46      260.10     28.28 o 
   1   5  22      263.65      236.84     25.63 o 
   2   5  22        0.62       -0.97     15.09 o 
   3   5  22       35.16        2.51     31.97 o 
   4   5  22       47.21       90.22     21.25 o 
   5   5  22        5.87        8.18     16.05 o 
   6   5  22      123.28      122.28     25.56 o 
   7   5  22       96.97       93.54     21.65 o 
   8   5  22        2.23       -1.39     19.55 o 
   0   6  22        5.09      -29.33     29.33 o 
   1   6  22       71.77       47.41     25.97 o 
   2   6  22       21.53       10.12     24.40 o 
   3   6  22       88.27       23.53     25.40 o 
   4   6  22        4.29       14.76     20.55 o 
   5   6  22      182.29      157.05     25.25 o 
   6   6  22       42.46       24.05     19.13 o 
   7   6  22       15.21       64.66     23.81 o 
   1   7  22       15.39      -22.67     22.67 o 
   2   7  22        4.56      -22.13     22.13 o 
   3   7  22      118.09      124.65     30.56 o 
   4   7  22       79.74      114.95     30.69 o 
   5   7  22      124.12      127.41     36.90 o 
   0   8  22       23.95       -8.78     34.56 o 
   1   8  22       52.59       57.98     28.51 o 
   2   8  22       27.21       48.92     33.24 o 
   3   8  22       36.42      -12.33     52.63 o 
   1   1  23      274.73      309.01     21.62 o 
   2   1  23      147.87      183.83     18.17 o 
   3   1  23      511.69      559.82     33.32 o 
   4   1  23       27.11       45.01     14.38 o 
   5   1  23       66.65       88.62     17.74 o 
   6   1  23        7.74       18.98     14.87 o 
   7   1  23        0.35        9.65     13.02 o 
   8   1  23       85.05       86.74     16.19 o 
   9   1  23        0.12       -8.96     12.80 o 
   0   2  23     1048.54     1082.95     68.24 o 
   1   2  23      289.38      316.35     22.81 o 
   2   2  23      389.17      395.38     24.60 o 
   3   2  23       12.67       12.74     12.22 o 
   4   2  23        0.15       -5.70     11.87 o 
   5   2  23      198.28      206.96     21.54 o 
   6   2  23        0.43       15.16     13.00 o 
   7   2  23       14.85       36.09     17.02 o 
   8   2  23       19.35       32.16     15.24 o 
   9   2  23       93.73      107.95     18.32 o 
   1   3  23       47.95       57.26     15.43 o 
   2   3  23        0.59       -0.59     12.32 o 
   3   3  23       49.95       54.50     14.92 o 
   4   3  23      208.37      220.37     20.85 o 
   5   3  23        0.02       11.49     12.93 o 
   6   3  23      445.38      437.46     25.58 o 
   7   3  23      213.25      184.34     23.10 o 
   8   3  23       24.04       31.20     17.19 o 
   9   3  23       14.97        3.34     15.14 o 
   0   4  23        2.24       60.16     23.90 o 
   1   4  23      266.13      306.07     25.48 o 
   2   4  23       54.56       64.30     15.90 o 
   3   4  23       21.01       21.81     14.26 o 
   4   4  23      398.69      410.98     27.26 o 
   5   4  23       68.74       64.57     15.87 o 
   6   4  23        3.00      -11.98     13.54 o 
   7   4  23        0.02      -13.32     13.32 o 
   8   4  23       12.91       12.09     16.68 o 
   1   5  23       60.36       50.50     23.76 o 
   2   5  23      471.14      544.29     36.60 o 
   3   5  23      246.14      195.12     25.15 o 
   4   5  23      114.87      158.89     26.16 o 
   5   5  23       30.28       23.68     18.93 o 
   6   5  23        1.26       -5.72     15.83 o 
   7   5  23      122.16      148.06     22.98 o 
   0   6  23      580.01      576.07    166.52 o 
   1   6  23      104.83       91.40     28.52 o 
   2   6  23       69.55       57.87     27.06 o 
   3   6  23       25.90      -16.40     38.58 o 
   4   6  23        1.78      -24.75     24.75 o 
   5   6  23       49.70       36.52     21.00 o 
   6   6  23        8.91       -0.15     21.29 o 
   1   7  23       15.29       -0.65     26.19 o 
   2   7  23       50.89       11.58     25.98 o 
   3   7  23        0.06      -28.37     28.37 o 
   4   7  23      157.36      192.12     40.05 o 
   0   0  24        0.55       22.20     36.18 o 
   1   0  24        3.05       14.86     25.25 o 
   2   0  24      220.02      286.45     45.58 o 
   3   0  24     1310.48     1313.40     88.40 o 
   4   0  24       10.26      -12.74     20.82 o 
   5   0  24       65.91      135.43     41.81 o 
   6   0  24       78.82      162.05     45.34 o 
   7   0  24        7.53      -15.52     23.25 o 
   8   0  24       20.58       34.47     27.53 o 
   9   0  24      250.59      247.96     47.01 o 
   1   1  24      160.98      158.21     17.46 o 
   2   1  24       66.55       62.74     16.34 o 
   3   1  24        8.18        4.57     13.65 o 
   4   1  24        0.02        7.19     12.98 o 
   5   1  24        5.70      -12.05     12.05 o 
   6   1  24      182.77      175.96     20.01 o 
   7   1  24       48.37       37.03     14.98 o 
   8   1  24      173.74      182.25     24.35 o 
   9   1  24        3.41        0.42     19.09 o 
   0   2  24        7.37       19.50     18.36 o 
   1   2  24       34.78       50.37     14.60 o 
   2   2  24      491.52      488.74     27.31 o 
   3   2  24       22.86       29.92     13.04 o 
   4   2  24        0.01       -9.90     12.45 o 
   5   2  24       49.17       36.90     15.31 o 
   6   2  24       47.94       47.90     16.03 o 
   7   2  24       35.08       39.90     27.92 o 
   8   2  24      163.47      167.83     21.14 o 
   1   3  24       13.20        1.81     12.36 o 
   2   3  24      134.02      133.73     25.46 o 
   3   3  24       14.41       15.23     13.82 o 
   4   3  24       28.96        3.91     13.44 o 
   5   3  24      220.21      239.97     21.63 o 
   6   3  24       17.97        9.33     13.02 o 
   7   3  24      137.36      170.62     23.24 o 
   8   3  24      110.74      129.07     22.43 o 
   0   4  24      886.19      812.05     60.83 o 
   1   4  24      218.60      215.03     23.65 o 
   2   4  24        0.29       -4.31     13.87 o 
   3   4  24      200.84      241.91     24.17 o 
   4   4  24        0.14       -4.79     14.73 o 
   5   4  24      189.93      179.09     21.52 o 
   6   4  24       10.81        6.46     16.22 o 
   7   4  24      211.03      188.34     32.60 o 
   1   5  24      124.59      133.89     22.59 o 
   2   5  24       23.46       41.21     24.57 o 
   3   5  24      127.43      151.15     23.50 o 
   4   5  24       73.46       68.07     24.33 o 
   5   5  24       85.31       85.88     25.61 o 
   6   5  24       28.73       17.34     20.48 o 
   0   6  24       63.48       72.59     99.91 o 
   1   6  24      312.78      380.97     54.84 o 
   2   6  24        0.69      -22.35     22.35 o 
   3   6  24       23.73      -23.70     23.70 o 
   4   6  24       41.51       45.39     23.22 o 
   5   6  24       18.15      -50.98     50.98 o 
   1   7  24       36.90       27.97     32.46 o 
   2   7  24       31.66       15.62     51.81 o 
   1   1  25       13.86       16.85     15.06 o 
   2   1  25        2.45        2.73     14.08 o 
   3   1  25        3.69       -3.09     13.87 o 
   4   1  25       14.93        0.75     12.87 o 
   5   1  25      104.11       93.27     16.96 o 
   6   1  25       25.65        2.57     13.94 o 
   7   1  25       52.00       47.85     15.86 o 
   8   1  25        0.11       -1.02     19.04 o 
   0   2  25       53.45       46.43     20.36 o 
   1   2  25      683.33      683.72     32.53 o 
   2   2  25       28.45        9.24     13.39 o 
   3   2  25       73.83       88.16     16.88 o 
   4   2  25      142.96      121.20     20.51 o 
   5   2  25      188.95      170.75     21.13 o 
   6   2  25       27.81       30.91     15.77 o 
   7   2  25       54.53       61.37     18.27 o 
   1   3  25      349.98      344.41     25.72 o 
   2   3  25        0.94        2.76     14.26 o 
   3   3  25       37.41       23.79     15.68 o 
   4   3  25       20.52       43.36     16.10 o 
   5   3  25      121.85      147.99     23.24 o 
   6   3  25       31.55       41.35     19.02 o 
   7   3  25      180.65      152.98     28.87 o 
   0   4  25        3.90       43.85     26.01 o 
   1   4  25       71.73      123.73     20.65 o 
   2   4  25        1.12       -3.83     15.19 o 
   3   4  25        0.05       12.28     15.28 o 
   4   4  25        0.33       14.31     16.45 o 
   5   4  25        8.27        1.73     14.44 o 
   6   4  25       66.58       41.96     18.90 o 
   1   5  25       27.14       40.28     20.42 o 
   2   5  25        1.66       18.97     18.86 o 
   3   5  25       89.00      112.40     21.85 o 
   4   5  25       14.78        4.53     19.91 o 
   5   5  25       57.27       79.16     23.95 o 
   0   6  25       58.24      -19.50     36.06 o 
   1   6  25      106.87      145.43     35.73 o 
   2   6  25        5.24       -6.95     42.73 o 
   3   6  25      139.74       93.75     62.50 o 
   0   0  26      106.16      138.97     58.39 o 
   1   0  26     1042.75     1153.58     90.87 o 
   2   0  26      424.88      528.87     61.64 o 
   3   0  26      170.88      158.70     42.13 o 
   4   0  26       10.18       31.54     25.12 o 
   5   0  26        3.40       -0.18     23.13 o 
   6   0  26      119.30      123.03     42.76 o 
   7   0  26        3.62       46.84     39.70 o 
   1   1  26       95.21       98.25     29.79 o 
   2   1  26        3.39       -7.35     14.21 o 
   3   1  26      121.68      103.13     19.66 o 
   4   1  26      116.24       91.87     16.63 o 
   5   1  26       66.63       69.71     17.26 o 
   6   1  26       16.25       17.65     24.58 o 
   0   2  26       16.90       -9.14     17.87 o 
   1   2  26        2.12        3.88     12.92 o 
   2   2  26       16.29        5.82     14.21 o 
   3   2  26        1.06       11.02     16.12 o 
   4   2  26       22.46        8.95     14.68 o 
   5   2  26       53.87       57.51     17.97 o 
   6   2  26        2.22        9.50     15.27 o 
   1   3  26      211.43      189.77     21.42 o 
   2   3  26       50.95       46.59     16.95 o 
   3   3  26      281.86      326.79     26.26 o 
   4   3  26       66.02       58.28     15.46 o 
   5   3  26        1.75      -12.01     13.81 o 
   0   4  26      540.32      543.98     53.64 o 
   1   4  26      784.66      912.64     46.87 o 
   2   4  26      123.78      138.48     22.20 o 
   3   4  26        4.72        6.66     16.31 o 
   4   4  26       25.55       22.96     16.18 o 
   1   5  26       88.27      110.16     23.31 o 
   2   5  26      110.68      110.09     27.62 o 
   1   1  27        4.70       19.91     21.85 o 
   2   1  27      144.68      121.33     27.39 o 
   3   1  27      148.48      132.52     27.69 o 
   4   1  27       74.79      133.32     26.45 o 
   5   1  27        4.42      -18.10     18.10 o 
   0   2  27      310.93      344.52     36.40 o 
   1   2  27        6.76       -0.06     14.38 o 
   2   2  27      270.44      284.15     28.82 o 
   3   2  27        4.77       18.93     20.89 o 
   4   2  27       86.15       62.31     18.27 o 
   5   2  27       17.36        5.20     15.76 o 
   1   3  27       46.86       25.08     18.46 o 
   2   3  27       90.92      112.83     20.24 o 
   3   3  27        9.60        1.99     15.97 o 
   4   3  27      133.66      155.72     21.76 o 
   0   4  27       40.80       79.75     29.73 o 
   1   4  27       49.21       40.30     19.61 o 
   2   4  27        2.16       -3.72     16.16 o 
   0   0  28      251.08      394.72     80.59 o 
   1   0  28      536.02      457.23     61.05 o 
   2   0  28       46.15       34.93     58.80 o 
   3   0  28      102.02       96.96     39.49 o 
   1   1  28        3.60        4.10     20.60 o 
   2   1  28      106.81       91.77     26.49 o 
   3   1  28      103.91      112.84     26.23 o 
   0   2  28        1.92        3.47     21.14 o 
   1   2  28        8.10      -11.12     15.90 o 
   2   2  28        6.60       -5.70     16.57 o 
                                                 
